# Supplementary material for: Oral Immunization of Larvae and Juvenile of Lumpfish (Cyclopterus lumpus) against Vibrio anguillarum Does Not Influence Systemic Immunity
Source: Vaccines (Basel). 2021 Jul 23;9(8):819. doi: 10.3390/vaccines9080819 (PMC8402551; doi:10.3390/vaccines9080819)
Supplement: Supplementary file 1 [file vaccines-09-00819-s001.zip]

Archive with 13 entries (10 files):
- Supplemetary files, Dang et al/
- Supplemetary files, Dang et al/.DS_Store
- Supplemetary files, Dang et al/Suplmentary Figures S1-S7.pdf
- Supplemetary files, Dang et al/Supplementary Table S1.pdf
- Supplemetary files, Dang et al/Supplementary Table S3.xlsx
- Supplemetary files, Dang et al/Supplemetary Table S2.xlsx
- __MACOSX/
- __MACOSX/Supplemetary files, Dang et al/
- __MACOSX/Supplemetary files, Dang et al/._.DS_Store
- __MACOSX/Supplemetary files, Dang et al/._Suplmentary Figures S1-S7.docx
- __MACOSX/Supplemetary files, Dang et al/._Supplementary Table S1.docx
- __MACOSX/Supplemetary files, Dang et al/._Supplementary Table S3.xlsx
- __MACOSX/Supplemetary files, Dang et al/._Supplemetary Table S2.xlsx
