# Supplementary material for: Oral Immunization of Larvae and Juvenile of Lumpfish (Cyclopterus lumpus) against Vibrio anguillarum Does Not Influence Systemic Immunity
Source: Vaccines (Basel). 2021 Jul 23;9(8):819. doi: 10.3390/vaccines9080819 (PMC8402551; doi:10.3390/vaccines9080819)
Supplement: Supplementary file 1 [file vaccines-09-00819-s001.zip › Supplemetary files, Dang et al/Supplementary Table S3.xlsx]

## Sheet: CCL19
Gene	Condition	R1	R2	R3	Average Ct	SD	etif3d - R1	etif3d - R2	etif3d - R3	Average HKG Ct	SD	Ct gene - Ct HKG	ddCt=dCt treated group - Ave dCt control group	Fold change	Log2	Average	SD
CCL19	W0_C1_F1	28.9735	29.0552	28.9262	28.985	0.0376596	22.1246	22.1781	22.0296	22.1108	0.0434242	6.87421	-0.156201	1.11435	0.156201	3.33067e-16	0.129549
	W0_C1_F2	29.082	29.1821	29.1596	29.1412	0.0303188	22.2044	22.1967	22.2339	22.2117	0.0113341	6.92949	-0.100923	1.07246	0.100923
	W0_C1_F3	29.7219	29.3725	29.3481	29.4809	0.120743	22.2052	22.2033	22.1714	22.1933	0.0109619	7.28754	0.257125	0.836754	-0.257125
Gene	Condition	R1	R2	R3	Average Ct	SD	rpl32 - R1	rpl32 - R2	rpl32 - R3	Average HKG Ct	SD	Ct gene - Ct HKG	ddCt=dCt treated group - Ave dCt control group	Fold change	Log2	Average	SD
CCL19	W0_C1_F1	28.9735	29.0552	28.9262	28.985	0.0376596	21.1154	20.8654	20.8876	20.9561	0.0798982	8.02883	-0.123587	1.08944	0.123587	5.18104e-16	0.0946544
	W0_C1_F2	29.082	29.1821	29.1596	29.1412	0.0303188	20.9147	21.1084	21.1304	21.0512	0.068517	8.09002	-0.0623957	1.0442	0.0623957
	W0_C1_F3	29.7219	29.3725	29.3481	29.4809	0.120743	21.1993	21.2467	20.9814	21.1424	0.0816901	8.3384	0.185983	0.87905	-0.185983
Gene	Condition	R1	R2	R3	Average Ct	SD	etif3d - R1	etif3d - R2	etif3d - R3	Average HKG Ct	SD	Ct gene - Ct HKG	ddCt=dCt treated group - Ave dCt control group	Fold change	Log2	Average	SD
CCL19	W2_C1_F1	28.0404	28.2065	28.156	28.1343	0.0491526	21.9829	21.9485	22.0498	21.9937	0.0297311	6.14052	0.147074	0.90308	-0.147074	-3.14563e-16	0.1197
	W2_C1_F2	27.8947	27.88	27.9813	27.9187	0.0316242	21.8918	21.8868	21.8803	21.8863	0.00333018	6.03233	0.0388854	0.973407	-0.0388854
	W2_C1_F3	27.4936	27.2168	27.2492	27.3199	0.0873686	21.8719	21.8561	21.9495	21.8925	0.0288729	5.42741	-0.566038	1.48045	0.566038
	W2_C2_F1	28.1906	28.0551	28.1144	28.12	0.0392318	22.0742	22.1281	22.0347	22.079	0.0270427	6.04104	0.0475918	0.96755	-0.0475918
	W2_C2_F2	28.2906	28.0352	27.7476	28.0245	0.156861	21.9754	21.96	22.0187	21.9847	0.0175731	6.03976	0.0463165	0.968406	-0.0463165
	W2_C2_F3	28.1006	28.2172	28.2113	28.1763	0.0379296	21.8388	21.9246	21.9268	21.8967	0.0289713	6.27962	0.28617	0.820076	-0.28617
	W2_V1_F1	26.9397	26.8068	26.6769	26.8078	0.0758716	22.4063	22.3589	22.3811	22.3821	0.0136985	4.42572	-1.56772	2.96437	1.56772	0.91669	0.191492
	W2_V1_F2	27.1409	27.2054	27.2165	27.1876	0.0235789	22.4865	22.5717	22.545	22.5344	0.0251564	4.65321	-1.34024	2.53193	1.34024
	W2_V1_F3	27.7608	27.6667	27.7301	27.7192	0.0276949	22.5991	22.5429	22.6065	22.5828	0.0200821	5.13637	-0.857074	1.81136	0.857074
	W2_V2_F1	27.4645	27.6313	27.514	27.5366	0.0494439	22.4816	22.4651	22.3657	22.4375	0.036194	5.09918	-0.89427	1.85867	0.89427
	W2_V2_F2	27.9573	28.0203	28.0503	28.0093	0.0274146	22.4544	22.3816	22.4422	22.426	0.0224961	5.58325	-0.410196	1.32887	0.410196
	W2_V2_F3	27.9749	28.0489	28.0396	28.0211	0.0232604	22.4259	22.4964	22.4527	22.4583	0.0205296	5.56281	-0.430638	1.34783	0.430638
	W4_C1_F1	28.6575	28.6881	28.6887	28.6781	0.0103199	23.3296	23.3019	23.3337	23.3218	0.00998326	5.35635	0.438168	0.738071	-0.438168	-2.77556e-16	0.165415
	W4_C1_F2	27.3063	27.3081	27.3439	27.3194	0.0122378	22.9784	22.9662	22.9437	22.9628	0.0101675	4.35668	-0.561502	1.47581	0.561502
	W4_C1_F3	28.1711	28.6117	28.1936	28.3255	0.143248	22.9998	22.912	22.9418	22.9512	0.0257926	5.37426	0.456083	0.728963	-0.456083
	W4_C2_F1	28.1246	27.9631	27.9792	28.0223	0.0513747	23.2782	23.2652	23.2072	23.2502	0.0218393	4.77212	-0.146055	1.10654	0.146055
	W4_C2_F2	27.9551	28.031	28.0317	28.0059	0.025434	23.0374	22.9692	22.9884	22.9983	0.020291	5.00762	0.0894368	0.93989	-0.0894368
	W4_C2_F3	27.8319	27.7878	27.8435	27.8211	0.0169668	23.2047	23.1445	23.1878	23.179	0.0179377	4.64205	-0.276131	1.21094	0.276131
	W4_V1_F1	28.0158	27.9528	27.5128	27.8271	0.158216	23.4232	23.4404	23.4435	23.4357	0.00633246	4.39142	-0.526763	1.44069	0.526763	0.147844	0.167472
	W4_V1_F2	27.161	27.1914	27.1859	27.1794	0.00935029	22.1248	22.1372	22.2343	22.1655	0.0346129	5.01398	0.0958004	0.935753	-0.0958004
	W4_V1_F3	28.0157	27.8284	27.8261	27.8901	0.0628314	23.1478	23.1752	23.1261	23.1497	0.0142027	4.74039	-0.177787	1.13115	0.177787
	W4_V2_F1	27.4805	27.459	27.5748	27.5048	0.0355765	23.0605	23.0424	23.0288	23.0439	0.00917778	4.46086	-0.45732	1.37299	0.45732
	W4_V2_F2	28.8531	28.5301	28.7991	28.7274	0.0999108	23.343	23.1916	23.235	23.2565	0.0450103	5.47089	0.552713	0.681737	-0.552713
	W4_V2_F3	27.6123	27.6834	27.6084	27.6347	0.0243786	23.1261	23.116	23.0286	23.0902	0.0309319	4.54447	-0.373706	1.29568	0.373706
Gene	Condition	R1	R2	R3	Average Ct	SD	rpl32 - R1	rpl32 - R2	rpl32 - R3	Average HKG Ct	SD	Ct gene - Ct HKG	ddCt=dCt treated group - Ave dCt control group	Fold change	Log2	Average	SD
CCL19	W2_C1_F1	28.0404	28.2065	28.156	28.1343	0.0491526	20.8721	20.9668	21.0437	20.9609	0.0496318	7.17339	0.156374	0.897278	-0.156374	-8.46545e-16	0.0875728
	W2_C1_F2	27.8947	27.88	27.9813	27.9187	0.0316242	20.8922	20.8065	20.6537	20.7842	0.0697462	7.1345	0.117476	0.921799	-0.117476
	W2_C1_F3	27.4936	27.2168	27.2492	27.3199	0.0873686	20.7827	20.713	20.6554	20.717	0.0367933	6.60287	-0.414151	1.33251	0.414151
	W2_C2_F1	28.1906	28.0551	28.1144	28.12	0.0392318	21.1403	21.1566	21.1444	21.1471	0.00489235	6.97294	-0.0440753	1.03102	0.0440753
	W2_C2_F2	28.2906	28.0352	27.7476	28.0245	0.156861	20.9442	21.0111	20.8686	20.9413	0.0411343	7.08317	0.066151	0.955183	-0.066151
	W2_C2_F3	28.1006	28.2172	28.2113	28.1763	0.0379296	21.0212	20.9802	21.1219	21.0411	0.0421165	7.13524	0.118225	0.921321	-0.118225
	W2_V1_F1	26.9397	26.8068	26.6769	26.8078	0.0758716	21.2459	21.339	21.1744	21.2531	0.0476599	5.55469	-1.46233	2.75552	1.46233	0.950031	0.158222
	W2_V1_F2	27.1409	27.2054	27.2165	27.1876	0.0235789	21.5049	21.4773	21.503	21.4951	0.00888458	5.69255	-1.32447	2.50441	1.32447
	W2_V1_F3	27.7608	27.6667	27.7301	27.7192	0.0276949	21.4338	21.699	21.4949	21.5426	0.0801662	6.17665	-0.840369	1.79051	0.840369
	W2_V2_F1	27.4645	27.6313	27.514	27.5366	0.0494439	21.3678	21.3657	21.1961	21.3099	0.0568776	6.22677	-0.790254	1.72938	0.790254
	W2_V2_F2	27.9573	28.0203	28.0503	28.0093	0.0274146	21.3936	21.4865	21.2852	21.3884	0.0581722	6.62088	-0.39614	1.31598	0.39614
	W2_V2_F3	27.9749	28.0489	28.0396	28.0211	0.0232604	21.8618	21.93	21.8803	21.8907	0.0203629	6.13039	-0.886626	1.84885	0.886626
	W4_C1_F1	28.6575	28.6881	28.6887	28.6781	0.0103199	22.7878	22.6065	22.7258	22.7067	0.0532156	5.97139	0.328871	0.796159	-0.328871	0	0.139788
	W4_C1_F2	27.3063	27.3081	27.3439	27.3194	0.0122378	21.979	22.0025	22.123	22.0348	0.0446	5.28462	-0.357904	1.28156	0.357904
	W4_C1_F3	28.1711	28.6117	28.1936	28.3255	0.143248	22.2626	22.1688	22.2705	22.234	0.0326588	6.09146	0.44894	0.732581	-0.44894
	W4_C2_F1	28.1246	27.9631	27.9792	28.0223	0.0513747	22.8017	22.5902	22.6258	22.6726	0.0653696	5.34973	-0.292789	1.22501	0.292789
	W4_C2_F2	27.9551	28.031	28.0317	28.0059	0.025434	22.2535	22.3171	22.2146	22.2617	0.0298658	5.74421	0.101692	0.93194	-0.101692
	W4_C2_F3	27.8319	27.7878	27.8435	27.8211	0.0169668	22.4166	22.3943	22.4111	22.4073	0.00669992	5.41371	-0.228809	1.17187	0.228809
	W4_V1_F1	28.0158	27.9528	27.5128	27.8271	0.158216	22.9429	22.9234	22.8608	22.9091	0.024766	4.91807	-0.724455	1.65228	0.724455	0.338477	0.145392
	W4_V1_F2	27.161	27.1914	27.1859	27.1794	0.00935029	21.4345	21.5087	21.7006	21.548	0.0792575	5.63149	-0.011027	1.00767	0.011027
	W4_V1_F3	28.0157	27.8284	27.8261	27.8901	0.0628314	22.7298	22.5159	22.7675	22.6711	0.0783477	5.21903	-0.423489	1.34117	0.423489
	W4_V2_F1	27.4805	27.459	27.5748	27.5048	0.0355765	22.4959	22.611	22.329	22.4786	0.0818581	5.02614	-0.616381	1.53302	0.616381
	W4_V2_F2	28.8531	28.5301	28.7991	28.7274	0.0999108	22.8765	22.9786	22.8231	22.8928	0.0456123	5.83468	0.192162	0.875293	-0.192162
	W4_V2_F3	27.6123	27.6834	27.6084	27.6347	0.0243786	22.3404	22.589	22.3901	22.4398	0.0759539	5.19485	-0.447673	1.36384	0.447673
Gene	Condition	With etif3d	With rpl32	Average	Final average	Final SD
CCL19	W0_C1_F1	0.156201	0.123587	0.139894	4.25585e-16	0.112045
	W0_C1_F2	0.100923	0.0623957	0.0816595
	W0_C1_F3	-0.257125	-0.185983	-0.221554				Gene	Condition	Mean of ddCt
	W2_C1_F1	-0.147074	-0.156374	-0.151724	-5.78241e-16	0.102205		CCL19	W0_C	4.25585e-16
	W2_C1_F2	-0.0388854	-0.117476	-0.0781809					W2_C	-5.78241e-16
	W2_C1_F3	0.566038	0.414151	0.490094					W2_V	0.93336
	W2_C2_F1	-0.0475918	0.0440753	-0.00175826					W4_C	-1.29526e-16
	W2_C2_F2	-0.0463165	-0.066151	-0.0562337					W4_V	0.24316
	W2_C2_F3	-0.28617	-0.118225	-0.202197
	W2_V1_F1	1.56772	1.46233	1.51503	0.93336	0.170252
	W2_V1_F2	1.34024	1.32447	1.33235
	W2_V1_F3	0.857074	0.840369	0.848722
	W2_V2_F1	0.89427	0.790254	0.842262
	W2_V2_F2	0.410196	0.39614	0.403168
	W2_V2_F3	0.430638	0.886626	0.658632
	W4_C1_F1	-0.438168	-0.328871	-0.38352	-1.29526e-16	0.151019
	W4_C1_F2	0.561502	0.357904	0.459703
	W4_C1_F3	-0.456083	-0.44894	-0.452511
	W4_C2_F1	0.146055	0.292789	0.219422
	W4_C2_F2	-0.0894368	-0.101692	-0.0955642
	W4_C2_F3	0.276131	0.228809	0.25247
	W4_V1_F1	0.526763	0.724455	0.625609	0.24316	0.155391
	W4_V1_F2	-0.0958004	0.011027	-0.0423867
	W4_V1_F3	0.177787	0.423489	0.300638
	W4_V2_F1	0.45732	0.616381	0.53685
	W4_V2_F2	-0.552713	-0.192162	-0.372437
	W4_V2_F3	0.373706	0.447673	0.41069

## Sheet: COX2
Gene	Condition	R1	R2	R3	Average Ct	SD	etif3d - R1	etif3d - R2	etif3d - R3	Average HKG Ct	SD	Ct gene - Ct HKG	ddCt=dCt treated group - Ave dCt control group	Fold change	Log2	Average	SD
COX2	W0_C1_F1	27.4247	27.2163	27.2681	27.303	0.062636	22.1246	22.1781	22.0296	22.1108	0.0434242	5.19229	0.0723502	0.951087	-0.0723502	-3.747e-16	0.088846
	W0_C1_F2	27.2486	27.1093	27.1069	27.1549	0.0468413	22.2044	22.1967	22.2339	22.2117	0.0113341	4.94321	-0.176727	1.13032	0.176727
	W0_C1_F3	27.4026	27.4083	27.4419	27.4176	0.0122647	22.2052	22.2033	22.1714	22.1933	0.0109619	5.22432	0.104377	0.930206	-0.104377
Gene	Condition	R1	R2	R3	Average Ct	SD	rpl32 - R1	rpl32 - R2	rpl32 - R3	Average HKG Ct	SD	Ct gene - Ct HKG	ddCt=dCt treated group - Ave dCt control group	Fold change	Log2	Average	SD
COX2	W0_C1_F1	27.4247	27.2163	27.2681	27.303	0.062636	21.1154	20.8654	20.8876	20.9561	0.0798982	6.34691	0.104964	0.929828	-0.104964	-2.08167e-17	0.0721356
	W0_C1_F2	27.2486	27.1093	27.1069	27.1549	0.0468413	20.9147	21.1084	21.1304	21.0512	0.068517	6.10374	-0.1382	1.10053	0.1382
	W0_C1_F3	27.4026	27.4083	27.4419	27.4176	0.0122647	21.1993	21.2467	20.9814	21.1424	0.0816901	6.27518	0.0332353	0.977226	-0.0332353
Gene	Condition	R1	R2	R3	Average Ct	SD	etif3d - R1	etif3d - R2	etif3d - R3	Average HKG Ct	SD	Ct gene - Ct HKG	ddCt=dCt treated group - Ave dCt control group	Fold change	Log2	Average	SD
COX2	W2_C1_F1	28.4916	28.4268	28.2355	28.3846	0.0768725	21.9829	21.9485	22.0498	21.9937	0.0297311	6.39088	-0.117343	1.08474	0.117343	3.23815e-16	0.0878514
	W2_C1_F2	28.3085	28.3155	28.3251	28.3164	0.00481142	21.8918	21.8868	21.8803	21.8863	0.00333018	6.43007	-0.0781537	1.05567	0.0781537
	W2_C1_F3	27.9644	28.3233	27.9741	28.0872	0.118068	21.8719	21.8561	21.9495	21.8925	0.0288729	6.19475	-0.313475	1.2427	0.313475
	W2_C2_F1	28.7898	28.9054	28.7275	28.8075	0.0521168	22.0742	22.1281	22.0347	22.079	0.0270427	6.72856	0.220328	0.85837	-0.220328
	W2_C2_F2	28.5128	28.4603	28.6156	28.5296	0.0456219	21.9754	21.96	22.0187	21.9847	0.0175731	6.54487	0.036642	0.974922	-0.036642
	W2_C2_F3	28.7492	28.5267	28.695	28.657	0.0670024	21.8388	21.9246	21.9268	21.8967	0.0289713	6.76023	0.252002	0.83973	-0.252002
	W2_V1_F1	28.764	28.3642	28.5414	28.5565	0.11565	22.4063	22.3589	22.3811	22.3821	0.0136985	6.17443	-0.333795	1.26032	0.333795	0.122007	0.0984128
	W2_V1_F2	28.803	28.7947	28.7389	28.7789	0.0201251	22.4865	22.5717	22.545	22.5344	0.0251564	6.24449	-0.263732	1.20058	0.263732
	W2_V1_F3	28.9315	28.9811	29.2763	29.063	0.107623	22.5991	22.5429	22.6065	22.5828	0.0200821	6.48012	-0.0281119	1.01968	0.0281119
	W2_V2_F1	28.4758	28.6827	28.5011	28.5532	0.0651655	22.4816	22.4651	22.3657	22.4375	0.036194	6.11574	-0.392482	1.31265	0.392482
	W2_V2_F2	28.9093	29.229	28.9748	29.0377	0.0975164	22.4544	22.3816	22.4422	22.426	0.0224961	6.61164	0.103409	0.930831	-0.103409
	W2_V2_F3	29.1134	29.1425	29.1918	29.1492	0.0228748	22.4259	22.4964	22.4527	22.4583	0.0205296	6.69089	0.182667	0.881073	-0.182667
	W4_C1_F1	30.0801	29.8561	30.1977	30.0446	0.100182	23.3296	23.3019	23.3337	23.3218	0.00998326	6.72288	0.0744881	0.949679	-0.0744881	2.03541e-16	0.158118
	W4_C1_F2	29.1643	29.1184	28.8912	29.058	0.0844258	22.9784	22.9662	22.9437	22.9628	0.0101675	6.0952	-0.553185	1.46732	0.553185
	W4_C1_F3	29.1721	29.1546	29.266	29.1975	0.0345953	22.9998	22.912	22.9418	22.9512	0.0257926	6.24633	-0.402055	1.32139	0.402055
	W4_C2_F1	30.4697	30.1318	30.2939	30.2984	0.0975878	23.2782	23.2652	23.2072	23.2502	0.0218393	7.04825	0.399864	0.75793	-0.399864
	W4_C2_F2	30.0096	29.6834	29.8915	29.8615	0.0953488	23.0374	22.9692	22.9884	22.9983	0.020291	6.86321	0.214824	0.861651	-0.214824
	W4_C2_F3	30.0075	29.9692	30.3037	30.0935	0.105672	23.2047	23.1445	23.1878	23.179	0.0179377	6.91445	0.266065	0.831585	-0.266065
	W4_V1_F1	30.1527	30.5208	30.1819	30.2851	0.118119	23.4232	23.4404	23.4435	23.4357	0.00633246	6.84942	0.20103	0.869929	-0.20103	-0.231547	0.137791
	W4_V1_F2	29.1414	28.9713	29.094	29.0689	0.0506786	22.1248	22.1372	22.2343	22.1655	0.0346129	6.90345	0.255063	0.837951	-0.255063
	W4_V1_F3	30.249	30.0873	30.3233	30.2199	0.0696758	23.1478	23.1752	23.1261	23.1497	0.0142027	7.07017	0.421782	0.746502	-0.421782
	W4_V2_F1	29.9644		29.6242	29.7943	0.170103	23.0605	23.0424	23.0288	23.0439	0.00917778	6.75041	0.102018	0.931729	-0.102018
	W4_V2_F2	30.3625	30.6569	30.8298	30.6164	0.136419	23.343	23.1916	23.235	23.2565	0.0450103	7.35989	0.711497	0.610686	-0.711497
	W4_V2_F3	29.337	29.5367	29.4358	29.4365	0.0576641	23.1261	23.116	23.0286	23.0902	0.0309319	6.34628	-0.302108	1.23294	0.302108
Gene	Condition	R1	R2	R3	Average Ct	SD	rpl32 - R1	rpl32 - R2	rpl32 - R3	Average HKG Ct	SD	Ct gene - Ct HKG	ddCt=dCt treated group - Ave dCt control group	Fold change	Log2	Average	SD
COX2	W2_C1_F1	28.4916	28.4268	28.2355	28.3846	0.0768725	20.8721	20.9668	21.0437	20.9609	0.0496318	7.42376	-0.108044	1.07777	0.108044	-3.90891e-16	0.0464015
	W2_C1_F2	28.3085	28.3155	28.3251	28.3164	0.00481142	20.8922	20.8065	20.6537	20.7842	0.0697462	7.53224	0.000437313	0.999697	-0.000437313
	W2_C1_F3	27.9644	28.3233	27.9741	28.0872	0.118068	20.7827	20.713	20.6554	20.717	0.0367933	7.37021	-0.161588	1.11852	0.161588
	W2_C2_F1	28.7898	28.9054	28.7275	28.8075	0.0521168	21.1403	21.1566	21.1444	21.1471	0.00489235	7.66046	0.128661	0.91468	-0.128661
	W2_C2_F2	28.5128	28.4603	28.6156	28.5296	0.0456219	20.9442	21.0111	20.8686	20.9413	0.0411343	7.58828	0.0564765	0.96161	-0.0564765
	W2_C2_F3	28.7492	28.5267	28.695	28.657	0.0670024	21.0212	20.9802	21.1219	21.0411	0.0421165	7.61586	0.0840567	0.943401	-0.0840567
	W2_V1_F1	28.764	28.3642	28.5414	28.5565	0.11565	21.2459	21.339	21.1744	21.2531	0.0476599	7.3034	-0.228398	1.17153	0.228398	0.155349	0.0684833
	W2_V1_F2	28.803	28.7947	28.7389	28.7789	0.0201251	21.5049	21.4773	21.503	21.4951	0.00888458	7.28383	-0.247968	1.18753	0.247968
	W2_V1_F3	28.9315	28.9811	29.2763	29.063	0.107623	21.4338	21.699	21.4949	21.5426	0.0801662	7.52039	-0.0114061	1.00794	0.0114061
	W2_V2_F1	28.4758	28.6827	28.5011	28.5532	0.0651655	21.3678	21.3657	21.1961	21.3099	0.0568776	7.24333	-0.288466	1.22134	0.288466
	W2_V2_F2	28.9093	29.229	28.9748	29.0377	0.0975164	21.3936	21.4865	21.2852	21.3884	0.0581722	7.64926	0.117465	0.921806	-0.117465
	W2_V2_F3	29.1134	29.1425	29.1918	29.1492	0.0228748	21.8618	21.93	21.8803	21.8907	0.0203629	7.25848	-0.27332	1.20859	0.27332
	W4_C1_F1	30.0801	29.8561	30.1977	30.0446	0.100182	22.7878	22.6065	22.7258	22.7067	0.0532156	7.33792	-0.0348087	1.02442	0.0348087	1.47105e-15	0.129707
	W4_C1_F2	29.1643	29.1184	28.8912	29.058	0.0844258	21.979	22.0025	22.123	22.0348	0.0446	7.02314	-0.349587	1.2742	0.349587
	W4_C1_F3	29.1721	29.1546	29.266	29.1975	0.0345953	22.2626	22.1688	22.2705	22.234	0.0326588	6.96353	-0.409199	1.32795	0.409199
	W4_C2_F1	30.4697	30.1318	30.2939	30.2984	0.0975878	22.8017	22.5902	22.6258	22.6726	0.0653696	7.62586	0.25313	0.839074	-0.25313
	W4_C2_F2	30.0096	29.6834	29.8915	29.8615	0.0953488	22.2535	22.3171	22.2146	22.2617	0.0298658	7.59981	0.227079	0.854363	-0.227079
	W4_C2_F3	30.0075	29.9692	30.3037	30.0935	0.105672	22.4166	22.3943	22.4111	22.4073	0.00669992	7.68612	0.313387	0.80475	-0.313387
	W4_V1_F1	30.1527	30.5208	30.1819	30.2851	0.118119	22.9429	22.9234	22.8608	22.9091	0.024766	7.37607	0.00333765	0.997689	-0.00333765	-0.0409133	0.101783
	W4_V1_F2	29.1414	28.9713	29.094	29.0689	0.0506786	21.4345	21.5087	21.7006	21.548	0.0792575	7.52097	0.148235	0.902354	-0.148235
	W4_V1_F3	30.249	30.0873	30.3233	30.2199	0.0696758	22.7298	22.5159	22.7675	22.6711	0.0783477	7.54881	0.176079	0.885105	-0.176079
	W4_V2_F1	29.9644		29.6242	29.7943	0.170103	22.4959	22.611	22.329	22.4786	0.0818581	7.31569	-0.0570427	1.04033	0.0570427
	W4_V2_F2	30.3625	30.6569	30.8298	30.6164	0.136419	22.8765	22.9786	22.8231	22.8928	0.0456123	7.72368	0.350945	0.78407	-0.350945
	W4_V2_F3	29.337	29.5367	29.4358	29.4365	0.0576641	22.3404	22.589	22.3901	22.4398	0.0759539	6.99666	-0.376075	1.29781	0.376075
Gene	Condition	With etif3d	With rpl32	Average	Final average	Final SD
COX2	W0_C1_F1	-0.0723502	-0.104964	-0.0886573	-1.98915e-16	0.07894
	W0_C1_F2	0.176727	0.1382	0.157463
	W0_C1_F3	-0.104377	-0.0332353	-0.0688062				Gene	Condition	Mean of 2dCt
	W2_C1_F1	0.117343	0.108044	0.112694	0	0.0662019		COX2	W0_C	-1.98915e-16
	W2_C1_F2	0.0781537	-0.000437313	0.0388582					W2_C	0
	W2_C1_F3	0.313475	0.161588	0.237531					W2_V	0.138678
	W2_C2_F1	-0.220328	-0.128661	-0.174494					W4_C	8.32667e-16
	W2_C2_F2	-0.036642	-0.0564765	-0.0465592					W4_V	-0.13623
	W2_C2_F3	-0.252002	-0.0840567	-0.168029
	W2_V1_F1	0.333795	0.228398	0.281097	0.138678	0.0729495
	W2_V1_F2	0.263732	0.247968	0.25585
	W2_V1_F3	0.0281119	0.0114061	0.019759
	W2_V2_F1	0.392482	0.288466	0.340474
	W2_V2_F2	-0.103409	-0.117465	-0.110437
	W2_V2_F3	-0.182667	0.27332	0.0453263
	W4_C1_F1	-0.0744881	0.0348087	-0.0198397	8.32667e-16	0.142365
	W4_C1_F2	0.553185	0.349587	0.451386
	W4_C1_F3	0.402055	0.409199	0.405627
	W4_C2_F1	-0.399864	-0.25313	-0.326497
	W4_C2_F2	-0.214824	-0.227079	-0.220951
	W4_C2_F3	-0.266065	-0.313387	-0.289726
	W4_V1_F1	-0.20103	-0.00333765	-0.102184	-0.13623	0.119275
	W4_V1_F2	-0.255063	-0.148235	-0.201649
	W4_V1_F3	-0.421782	-0.176079	-0.298931
	W4_V2_F1	-0.102018	0.0570427	-0.0224877
	W4_V2_F2	-0.711497	-0.350945	-0.531221
	W4_V2_F3	0.302108	0.376075	0.339091

## Sheet: HAMP
Gene	Condition	R1	R2	R3	Average Ct	SD	etif3d - R1	etif3d - R2	etif3d - R3	Average HKG Ct	SD	Ct gene - Ct HKG	ddCt=dCt treated group - Ave dCt control group	Fold change	Log2	Average	SD
HAMP	W0_C1_F1	25.0139	25.1228	25.1774	25.1047	0.048056	22.1246	22.1781	22.0296	22.1108	0.0434242	2.99394	-0.280515	1.21463	0.280515	0	0.141291
	W0_C1_F2	25.5973	25.6618	25.5315	25.5969	0.0376175	22.2044	22.1967	22.2339	22.2117	0.0113341	3.38517	0.110709	0.926133	-0.110709
	W0_C1_F3	25.7051	25.6254	25.5822	25.6376	0.0359917	22.2052	22.2033	22.1714	22.1933	0.0109619	3.44426	0.169806	0.888962	-0.169806
Gene	Condition	R1	R2	R3	Average Ct	SD	rpl32 - R1	rpl32 - R2	rpl32 - R3	Average HKG Ct	SD	Ct gene - Ct HKG	ddCt=dCt treated group - Ave dCt control group	Fold change	Log2	Average	SD
HAMP	W0_C1_F1	25.0139	25.1228	25.1774	25.1047	0.048056	21.1154	20.8654	20.8876	20.9561	0.0798982	4.14856	-0.2479	1.18748	0.2479	3.83952e-16	0.124807
	W0_C1_F2	25.5973	25.6618	25.5315	25.5969	0.0376175	20.9147	21.1084	21.1304	21.0512	0.068517	4.54569	0.149236	0.901728	-0.149236
	W0_C1_F3	25.7051	25.6254	25.5822	25.6376	0.0359917	21.1993	21.2467	20.9814	21.1424	0.0816901	4.49512	0.0986642	0.933897	-0.0986642
Gene	Condition	R1	R2	R3	Average Ct	SD	etif3d - R1	etif3d - R2	etif3d - R3	Average HKG Ct	SD	Ct gene - Ct HKG	ddCt=dCt treated group - Ave dCt control group	Fold change	Log2	Average	SD
HAMP	W2_C1_F1	24.4979	24.6204	24.6296	24.5826	0.0424624	21.9829	21.9485	22.0498	21.9937	0.0297311	2.58886	-0.308848	1.23872	0.308848	1.11022e-16	0.146463
	W2_C1_F2	24.5153	24.5125	24.4899	24.5059	0.00805208	21.8918	21.8868	21.8803	21.8863	0.00333018	2.61957	-0.278136	1.21263	0.278136
	W2_C1_F3	24.4833	24.4294	24.4533	24.4553	0.0155875	21.8719	21.8561	21.9495	21.8925	0.0288729	2.56281	-0.334899	1.26129	0.334899
	W2_C2_F1	25.4578	25.4642	25.5209	25.481	0.0200585	22.0742	22.1281	22.0347	22.079	0.0270427	3.402	0.504285	0.705009	-0.504285
	W2_C2_F2	25.0342	25.0423	24.9194	24.9986	0.0396799	21.9754	21.96	22.0187	21.9847	0.0175731	3.01394	0.116229	0.922596	-0.116229
	W2_C2_F3	24.9988	25.0668	25.2218	25.0958	0.0659819	21.8388	21.9246	21.9268	21.8967	0.0289713	3.19908	0.301368	0.811482	-0.301368
	W2_V1_F1	25.2114	25.0624	25.0942	25.1227	0.0452967	22.4063	22.3589	22.3811	22.3821	0.0136985	2.74058	-0.157135	1.11507	0.157135	-0.202026	0.123613
	W2_V1_F2	25.6183	25.5552	25.5611	25.5782	0.020105	22.4865	22.5717	22.545	22.5344	0.0251564	3.04381	0.146102	0.903689	-0.146102
	W2_V1_F3	26.0309	26.1221	25.9913	26.0481	0.0387302	22.5991	22.5429	22.6065	22.5828	0.0200821	3.46523	0.567519	0.674776	-0.567519
	W2_V2_F1	25.0925	25.2874	25.211	25.197	0.0566845	22.4816	22.4651	22.3657	22.4375	0.036194	2.75951	-0.138203	1.10053	0.138203
	W2_V2_F2	25.7369	25.7498	25.6094	25.6987	0.0447935	22.4544	22.3816	22.4422	22.426	0.0224961	3.27269	0.37498	0.771116	-0.37498
	W2_V2_F3	25.6709	25.8727	25.7811	25.7749	0.058355	22.4259	22.4964	22.4527	22.4583	0.0205296	3.3166	0.418892	0.747999	-0.418892
	W4_C1_F1	26.0838	26.1283	26.119	26.1104	0.0135506	23.3296	23.3019	23.3337	23.3218	0.00998326	2.7886	0.0681438	0.953864	-0.0681438	0	0.0720364
	W4_C1_F2	25.6805	25.6794	25.7477	25.7025	0.0225797	22.9784	22.9662	22.9437	22.9628	0.0101675	2.73975	0.0192909	0.986718	-0.0192909
	W4_C1_F3	25.5037	25.4427	25.475	25.4738	0.0176255	22.9998	22.912	22.9418	22.9512	0.0257926	2.5226	-0.197854	1.14699	0.197854
	W4_C2_F1	26.125	25.7238	25.7677	25.8722	0.127055	23.2782	23.2652	23.2072	23.2502	0.0218393	2.62197	-0.0984859	1.07065	0.0984859
	W4_C2_F2	25.668	25.6504	25.5513	25.6232	0.0363316	23.0374	22.9692	22.9884	22.9983	0.020291	2.62491	-0.095541	1.06847	0.095541
	W4_C2_F3	26.1732	26.1683	26.2703	26.2039	0.0331994	23.2047	23.1445	23.1878	23.179	0.0179377	3.0249	0.304447	0.809753	-0.304447
	W4_V1_F1	25.9142	25.9832	25.8861	25.9278	0.0288685	23.4232	23.4404	23.4435	23.4357	0.00633246	2.49211	-0.228344	1.17149	0.228344	0.115453	0.0757224
	W4_V1_F2	24.68	24.7319	24.7804	24.7308	0.0289947	22.1248	22.1372	22.2343	22.1655	0.0346129	2.5653	-0.155153	1.11354	0.155153
	W4_V1_F3	26.129	25.9918	26.0227	26.0478	0.0415378	23.1478	23.1752	23.1261	23.1497	0.0142027	2.89812	0.177666	0.884132	-0.177666
	W4_V2_F1	25.4316	25.4383	25.4756	25.4485	0.0136913	23.0605	23.0424	23.0288	23.0439	0.00917778	2.40462	-0.315833	1.24473	0.315833
	W4_V2_F2	25.9671	26.0444	26.0293	26.0136	0.0236451	23.343	23.1916	23.235	23.2565	0.0450103	2.75706	0.0366084	0.974944	-0.0366084
	W4_V2_F3	25.5793	25.6539	25.5758	25.603	0.0254765	23.1261	23.116	23.0286	23.0902	0.0309319	2.5128	-0.20766	1.15481	0.20766
Gene	Condition	R1	R2	R3	Average Ct	SD	rpl32 - R1	rpl32 - R2	rpl32 - R3	Average HKG Ct	SD	Ct gene - Ct HKG	ddCt=dCt treated group - Ave dCt control group	Fold change	Log2	Average	SD
HAMP	W2_C1_F1	24.4979	24.6204	24.6296	24.5826	0.0424624	20.8721	20.9668	21.0437	20.9609	0.0496318	3.62173	-0.299548	1.23076	0.299548	-6.93889e-17	0.110997
	W2_C1_F2	24.5153	24.5125	24.4899	24.5059	0.00805208	20.8922	20.8065	20.6537	20.7842	0.0697462	3.72174	-0.199545	1.14834	0.199545
	W2_C1_F3	24.4833	24.4294	24.4533	24.4553	0.0155875	20.7827	20.713	20.6554	20.717	0.0367933	3.73827	-0.183012	1.13525	0.183012
	W2_C2_F1	25.4578	25.4642	25.5209	25.481	0.0200585	21.1403	21.1566	21.1444	21.1471	0.00489235	4.3339	0.412618	0.751259	-0.412618
	W2_C2_F2	25.0342	25.0423	24.9194	24.9986	0.0396799	20.9442	21.0111	20.8686	20.9413	0.0411343	4.05735	0.136064	0.909999	-0.136064
	W2_C2_F3	24.9988	25.0668	25.2218	25.0958	0.0659819	21.0212	20.9802	21.1219	21.0411	0.0421165	4.05471	0.133423	0.911666	-0.133423
	W2_V1_F1	25.2114	25.0624	25.0942	25.1227	0.0452967	21.2459	21.339	21.1744	21.2531	0.0476599	3.86954	-0.0517378	1.03651	0.0517378	-0.168685	0.10853
	W2_V1_F2	25.6183	25.5552	25.5611	25.5782	0.020105	21.5049	21.4773	21.503	21.4951	0.00888458	4.08315	0.161867	0.893868	-0.161867
	W2_V1_F3	26.0309	26.1221	25.9913	26.0481	0.0387302	21.4338	21.699	21.4949	21.5426	0.0801662	4.50551	0.584225	0.667008	-0.584225
	W2_V2_F1	25.0925	25.2874	25.211	25.197	0.0566845	21.3678	21.3657	21.1961	21.3099	0.0568776	3.8871	-0.034187	1.02398	0.034187
	W2_V2_F2	25.7369	25.7498	25.6094	25.6987	0.0447935	21.3936	21.4865	21.2852	21.3884	0.0581722	4.31032	0.389036	0.76364	-0.389036
	W2_V2_F3	25.6709	25.8727	25.7811	25.7749	0.058355	21.8618	21.93	21.8803	21.8907	0.0203629	3.88419	-0.0370957	1.02605	0.0370957
	W4_C1_F1	26.0838	26.1283	26.119	26.1104	0.0135506	22.7878	22.6065	22.7258	22.7067	0.0532156	3.40364	-0.041153	1.02894	0.041153	-2.03541e-16	0.0973324
	W4_C1_F2	25.6805	25.6794	25.7477	25.7025	0.0225797	21.979	22.0025	22.123	22.0348	0.0446	3.66769	0.222889	0.856848	-0.222889
	W4_C1_F3	25.5037	25.4427	25.475	25.4738	0.0176255	22.2626	22.1688	22.2705	22.234	0.0326588	3.2398	-0.204998	1.15268	0.204998
	W4_C2_F1	26.125	25.7238	25.7677	25.8722	0.127055	22.8017	22.5902	22.6258	22.6726	0.0653696	3.19958	-0.24522	1.18527	0.24522
	W4_C2_F2	25.668	25.6504	25.5513	25.6232	0.0363316	22.2535	22.3171	22.2146	22.2617	0.0298658	3.36151	-0.0832863	1.05943	0.0832863
	W4_C2_F3	26.1732	26.1683	26.2703	26.2039	0.0331994	22.4166	22.3943	22.4111	22.4073	0.00669992	3.79656	0.351768	0.783623	-0.351768
	W4_V1_F1	25.9142	25.9832	25.8861	25.9278	0.0288685	22.9429	22.9234	22.8608	22.9091	0.024766	3.01876	-0.426036	1.34354	0.426036	0.306086	0.0584278
	W4_V1_F2	24.68	24.7319	24.7804	24.7308	0.0289947	21.4345	21.5087	21.7006	21.548	0.0792575	3.18282	-0.26198	1.19912	0.26198
	W4_V1_F3	26.129	25.9918	26.0227	26.0478	0.0415378	22.7298	22.5159	22.7675	22.6711	0.0783477	3.37676	-0.0680364	1.04829	0.0680364
	W4_V2_F1	25.4316	25.4383	25.4756	25.4485	0.0136913	22.4959	22.611	22.329	22.4786	0.0818581	2.9699	-0.474894	1.38982	0.474894
	W4_V2_F2	25.9671	26.0444	26.0293	26.0136	0.0236451	22.8765	22.9786	22.8231	22.8928	0.0456123	3.12085	-0.323943	1.25175	0.323943
	W4_V2_F3	25.5793	25.6539	25.5758	25.603	0.0254765	22.3404	22.589	22.3901	22.4398	0.0759539	3.16317	-0.281627	1.21556	0.281627
Gene	Condition	With etif3d	With rpl32	Average	Final average	Final SD
HAMP	W0_C1_F1	0.280515	0.2479	0.264208	1.85037e-16	0.132109
	W0_C1_F2	-0.110709	-0.149236	-0.129972
	W0_C1_F3	-0.169806	-0.0986642	-0.134235				Gene	Condition	Mean of ddCt
	W2_C1_F1	0.308848	0.299548	0.304198	0	0.127801		HAMP	W0_C	1.85037e-16
	W2_C1_F2	0.278136	0.199545	0.238841					W2_C	0
	W2_C1_F3	0.334899	0.183012	0.258955					W2_V	-0.185355
	W2_C2_F1	-0.504285	-0.412618	-0.458452					W4_C	-7.40149e-17
	W2_C2_F2	-0.116229	-0.136064	-0.126146					W4_V	0.210769
	W2_C2_F3	-0.301368	-0.133423	-0.217396
	W2_V1_F1	0.157135	0.0517378	0.104436	-0.185355	0.107998
	W2_V1_F2	-0.146102	-0.161867	-0.153984
	W2_V1_F3	-0.567519	-0.584225	-0.575872
	W2_V2_F1	0.138203	0.034187	0.086195
	W2_V2_F2	-0.37498	-0.389036	-0.382008
	W2_V2_F3	-0.418892	0.0370957	-0.190898
	W4_C1_F1	-0.0681438	0.041153	-0.0134954	-7.40149e-17	0.0817721
	W4_C1_F2	-0.0192909	-0.222889	-0.12109
	W4_C1_F3	0.197854	0.204998	0.201426
	W4_C2_F1	0.0984859	0.24522	0.171853
	W4_C2_F2	0.095541	0.0832863	0.0894136
	W4_C2_F3	-0.304447	-0.351768	-0.328108
	W4_V1_F1	0.228344	0.426036	0.32719	0.210769	0.064244
	W4_V1_F2	0.155153	0.26198	0.208566
	W4_V1_F3	-0.177666	0.0680364	-0.054815
	W4_V2_F1	0.315833	0.474894	0.395364
	W4_V2_F2	-0.0366084	0.323943	0.143668
	W4_V2_F3	0.20766	0.281627	0.244644

## Sheet: IL8a
Gene	Condition	R1	R2	R3	Average Ct	SD	etif3d - R1	etif3d - R2	etif3d - R3	Average HKG Ct	SD	Ct gene - Ct HKG	ddCt=dCt treated group - Ave dCt control group	Fold change	Log2	Average	SD
IL8a	W0_C1_F1	26.8884	26.9572	26.9843	26.9433	0.0285396	22.1246	22.1781	22.0296	22.1108	0.0434242	4.83256	-0.172753	1.12721	0.172753	-2.54426e-16	0.0863861
	W0_C1_F2	27.2575	27.1669	27.4925	27.3056	0.0970268	22.2044	22.1967	22.2339	22.2117	0.0113341	5.09392	0.0885993	0.940435	-0.0885993
	W0_C1_F3	27.3175	27.2995	27.2313	27.2828	0.0262399	22.2052	22.2033	22.1714	22.1933	0.0109619	5.08947	0.0841539	0.943338	-0.0841539
Gene	Condition	R1	R2	R3	Average Ct	SD	rpl32 - R1	rpl32 - R2	rpl32 - R3	Average HKG Ct	SD	Ct gene - Ct HKG	ddCt=dCt treated group - Ave dCt control group	Fold change	Log2	Average	SD
IL8a	W0_C1_F1	26.8884	26.9572	26.9843	26.9433	0.0285396	21.1154	20.8654	20.8876	20.9561	0.0798982	5.98718	-0.140139	1.10201	0.140139	-1.15648e-17	0.0774269
	W0_C1_F2	27.2575	27.1669	27.4925	27.3056	0.0970268	20.9147	21.1084	21.1304	21.0512	0.068517	6.25445	0.127127	0.915653	-0.127127
	W0_C1_F3	27.3175	27.2995	27.2313	27.2828	0.0262399	21.1993	21.2467	20.9814	21.1424	0.0816901	6.14033	0.0130121	0.991021	-0.0130121
Gene	Condition	R1	R2	R3	Average Ct	SD	etif3d - R1	etif3d - R2	etif3d - R3	Average HKG Ct	SD	Ct gene - Ct HKG	ddCt=dCt treated group - Ave dCt control group	Fold change	Log2	Average	SD
IL8a	W2_C1_F1	26.8843	27.0763	26.9938	26.9848	0.0556056	21.9829	21.9485	22.0498	21.9937	0.0297311	4.99105	-0.0549726	1.03884	0.0549726	-2.65991e-16	0.104171
	W2_C1_F2	26.8472	26.7967	26.917	26.8536	0.0348598	21.8918	21.8868	21.8803	21.8863	0.00333018	4.96733	-0.0786969	1.05606	0.0786969
	W2_C1_F3	26.6661	26.5396	26.5701	26.592	0.0381219	21.8719	21.8561	21.9495	21.8925	0.0288729	4.69946	-0.346563	1.27153	0.346563
	W2_C2_F1	27.5375	27.6163	27.4821	27.5453	0.0389545	22.0742	22.1281	22.0347	22.079	0.0270427	5.46631	0.420288	0.747276	-0.420288
	W2_C2_F2	27.0789	27.2632	27.1229	27.155	0.0555591	21.9754	21.96	22.0187	21.9847	0.0175731	5.1703	0.124274	0.917465	-0.124274
	W2_C2_F3	26.8381	26.9089	26.8883	26.8784	0.0210344	21.8388	21.9246	21.9268	21.8967	0.0289713	4.9817	-0.0643295	1.0456	0.0643295
	W2_V1_F1	26.5261	26.679	26.5326	26.5792	0.0499274	22.4063	22.3589	22.3811	22.3821	0.0136985	4.19715	-0.848878	1.8011	0.848878	0.0705227	0.240624
	W2_V1_F2	27.1235	27.2036	27.0683	27.1318	0.0392705	22.4865	22.5717	22.545	22.5344	0.0251564	4.59742	-0.448607	1.36472	0.448607
	W2_V1_F3	27.6692	27.6591	27.6208	27.6497	0.0147409	22.5991	22.5429	22.6065	22.5828	0.0200821	5.06688	0.0208527	0.98565	-0.0208527
	W2_V2_F1	27.0738	27.0977	27.2657	27.1457	0.060388	22.4816	22.4651	22.3657	22.4375	0.036194	4.70829	-0.337733	1.26377	0.337733
	W2_V2_F2	28.4252	28.0976	27.9875	28.1701	0.131463	22.4544	22.3816	22.4422	22.426	0.0224961	5.74407	0.698049	0.616405	-0.698049
	W2_V2_F3	28.0109	28.0707	27.911	27.9975	0.0465883	22.4259	22.4964	22.4527	22.4583	0.0205296	5.5392	0.493179	0.710458	-0.493179
	W4_C1_F1	28.9365	28.9138	28.9629	28.9378	0.0141859	23.3296	23.3019	23.3337	23.3218	0.00998326	5.61602	0.15505	0.898101	-0.15505	0	0.116115
	W4_C1_F2	28.5335	28.7458	28.5708	28.6167	0.065442	22.9784	22.9662	22.9437	22.9628	0.0101675	5.65396	0.192983	0.874795	-0.192983
	W4_C1_F3	28.4018	28.593	28.4855	28.4934	0.055343	22.9998	22.912	22.9418	22.9512	0.0257926	5.54224	0.0812623	0.94523	-0.0812623
	W4_C2_F1	28.0896	28.2013	28.1311	28.1407	0.0325927	23.2782	23.2652	23.2072	23.2502	0.0218393	4.89049	-0.570483	1.48502	0.570483
	W4_C2_F2	28.5318	28.5279	28.4571	28.5056	0.0242538	23.0374	22.9692	22.9884	22.9983	0.020291	5.50728	0.0463044	0.968414	-0.0463044
	W4_C2_F3	28.8987	28.8263	28.4796	28.7349	0.129321	23.2047	23.1445	23.1878	23.179	0.0179377	5.55586	0.0948833	0.936348	-0.0948833
	W4_V1_F1	28.8627	29.1197	28.9474	28.9766	0.0756069	23.4232	23.4404	23.4435	23.4357	0.00633246	5.54088	0.0799119	0.946115	-0.0799119	0.0984168	0.140995
	W4_V1_F2	27.6889	27.8407	27.978	27.8359	0.0834828	22.1248	22.1372	22.2343	22.1655	0.0346129	5.67042	0.209451	0.864866	-0.209451
	W4_V1_F3	28.8449	28.9967	28.7288	28.8568	0.0775702	23.1478	23.1752	23.1261	23.1497	0.0142027	5.70711	0.246135	0.843152	-0.246135
	W4_V2_F1	28.2454	27.8984	27.9789	28.0409	0.104844	23.0605	23.0424	23.0288	23.0439	0.00917778	4.99698	-0.463993	1.37935	0.463993
	W4_V2_F2	28.561	28.639	28.6608	28.6202	0.0302946	23.343	23.1916	23.235	23.2565	0.0450103	5.36369	-0.0972834	1.06976	0.0972834
	W4_V2_F3	27.9434	28.0427	27.9733	27.9865	0.0294112	23.1261	23.116	23.0286	23.0902	0.0309319	4.89625	-0.564722	1.4791	0.564722
Gene	Condition	R1	R2	R3	Average Ct	SD	rpl32 - R1	rpl32 - R2	rpl32 - R3	Average HKG Ct	SD	Ct gene - Ct HKG	ddCt=dCt treated group - Ave dCt control group	Fold change	Log2	Average	SD
IL8a	W2_C1_F1	26.8843	27.0763	26.9938	26.9848	0.0556056	20.8721	20.9668	21.0437	20.9609	0.0496318	6.02392	-0.0456731	1.03216	0.0456731	-7.86408e-17	0.0861578
	W2_C1_F2	26.8472	26.7967	26.917	26.8536	0.0348598	20.8922	20.8065	20.6537	20.7842	0.0697462	6.06949	-0.000105858	1.00007	0.000105858
	W2_C1_F3	26.6661	26.5396	26.5701	26.592	0.0381219	20.7827	20.713	20.6554	20.717	0.0367933	5.87492	-0.194676	1.14447	0.194676
	W2_C2_F1	27.5375	27.6163	27.4821	27.5453	0.0389545	21.1403	21.1566	21.1444	21.1471	0.00489235	6.39822	0.328621	0.796297	-0.328621
	W2_C2_F2	27.0789	27.2632	27.1229	27.155	0.0555591	20.9442	21.0111	20.8686	20.9413	0.0411343	6.21371	0.144109	0.904938	-0.144109
	W2_C2_F3	26.8381	26.9089	26.8883	26.8784	0.0210344	21.0212	20.9802	21.1219	21.0411	0.0421165	5.83732	-0.232275	1.17469	0.232275
	W2_V1_F1	26.5261	26.679	26.5326	26.5792	0.0499274	21.2459	21.339	21.1744	21.2531	0.0476599	5.32612	-0.743481	1.67421	0.743481	0.103864	0.203298
	W2_V1_F2	27.1235	27.2036	27.0683	27.1318	0.0392705	21.5049	21.4773	21.503	21.4951	0.00888458	5.63675	-0.432842	1.34989	0.432842
	W2_V1_F3	27.6692	27.6591	27.6208	27.6497	0.0147409	21.4338	21.699	21.4949	21.5426	0.0801662	6.10715	0.0375586	0.974302	-0.0375586
	W2_V2_F1	27.0738	27.0977	27.2657	27.1457	0.060388	21.3678	21.3657	21.1961	21.3099	0.0568776	5.83588	-0.233717	1.17586	0.233717
	W2_V2_F2	28.4252	28.0976	27.9875	28.1701	0.131463	21.3936	21.4865	21.2852	21.3884	0.0581722	6.7817	0.712105	0.610429	-0.712105
	W2_V2_F3	28.0109	28.0707	27.911	27.9975	0.0465883	21.8618	21.93	21.8803	21.8907	0.0203629	6.10679	0.0371917	0.97455	-0.0371917
	W4_C1_F1	28.9365	28.9138	28.9629	28.9378	0.0141859	22.7878	22.6065	22.7258	22.7067	0.0532156	6.23107	0.0457532	0.968784	-0.0457532	3.00685e-16	0.15307
	W4_C1_F2	28.5335	28.7458	28.5708	28.6167	0.065442	21.979	22.0025	22.123	22.0348	0.0446	6.58189	0.396581	0.759657	-0.396581
	W4_C1_F3	28.4018	28.593	28.4855	28.4934	0.055343	22.2626	22.1688	22.2705	22.234	0.0326588	6.25943	0.0741186	0.949922	-0.0741186
	W4_C2_F1	28.0896	28.2013	28.1311	28.1407	0.0325927	22.8017	22.5902	22.6258	22.6726	0.0653696	5.4681	-0.717217	1.64401	0.717217
	W4_C2_F2	28.5318	28.5279	28.4571	28.5056	0.0242538	22.2535	22.3171	22.2146	22.2617	0.0298658	6.24387	0.0585591	0.960223	-0.0585591
	W4_C2_F3	28.8987	28.8263	28.4796	28.7349	0.129321	22.4166	22.3943	22.4111	22.4073	0.00669992	6.32752	0.142205	0.906133	-0.142205
	W4_V1_F1	28.8627	29.1197	28.9474	28.9766	0.0756069	22.9429	22.9234	22.8608	22.9091	0.024766	6.06753	-0.11778	1.08506	0.11778	0.28905	0.13277
	W4_V1_F2	27.6889	27.8407	27.978	27.8359	0.0834828	21.4345	21.5087	21.7006	21.548	0.0792575	6.28794	0.102624	0.931338	-0.102624
	W4_V1_F3	28.8449	28.9967	28.7288	28.8568	0.0775702	22.7298	22.5159	22.7675	22.6711	0.0783477	6.18575	0.00043265	0.9997	-0.00043265
	W4_V2_F1	28.2454	27.8984	27.9789	28.0409	0.104844	22.4959	22.611	22.329	22.4786	0.0818581	5.56226	-0.623054	1.54013	0.623054
	W4_V2_F2	28.561	28.639	28.6608	28.6202	0.0302946	22.8765	22.9786	22.8231	22.8928	0.0456123	5.72748	-0.457835	1.37348	0.457835
	W4_V2_F3	27.9434	28.0427	27.9733	27.9865	0.0294112	22.3404	22.589	22.3901	22.4398	0.0759539	5.54662	-0.638689	1.55691	0.638689
Gene	Condition	With etif3d	With rpl32	Average	Final average	Final SD
IL8a	W0_C1_F1	0.172753	0.140139	0.156446	-1.249e-16	0.080073
	W0_C1_F2	-0.0885993	-0.127127	-0.107863
	W0_C1_F3	-0.0841539	-0.0130121	-0.048583				Gene	Condition	Mean of ddCt
	W2_C1_F1	0.0549726	0.0456731	0.0503229	-1.61908e-16	0.0926528		IL8a	W0_C	-1.249e-16
	W2_C1_F2	0.0786969	0.000105858	0.0394014					W2_C	-1.61908e-16
	W2_C1_F3	0.346563	0.194676	0.270619					W2_V	0.0871934
	W2_C2_F1	-0.420288	-0.328621	-0.374454					W4_C	1.31839e-16
	W2_C2_F2	-0.124274	-0.144109	-0.134192					W4_V	0.193734
	W2_C2_F3	0.0643295	0.232275	0.148302
	W2_V1_F1	0.848878	0.743481	0.796179	0.0871934	0.218516
	W2_V1_F2	0.448607	0.432842	0.440724
	W2_V1_F3	-0.0208527	-0.0375586	-0.0292056
	W2_V2_F1	0.337733	0.233717	0.285725
	W2_V2_F2	-0.698049	-0.712105	-0.705077
	W2_V2_F3	-0.493179	-0.0371917	-0.265185
	W4_C1_F1	-0.15505	-0.0457532	-0.100402	1.31839e-16	0.133461
	W4_C1_F2	-0.192983	-0.396581	-0.294782
	W4_C1_F3	-0.0812623	-0.0741186	-0.0776904
	W4_C2_F1	0.570483	0.717217	0.64385
	W4_C2_F2	-0.0463044	-0.0585591	-0.0524317
	W4_C2_F3	-0.0948833	-0.142205	-0.118544
	W4_V1_F1	-0.0799119	0.11778	0.0189342	0.193734	0.135304
	W4_V1_F2	-0.209451	-0.102624	-0.156038
	W4_V1_F3	-0.246135	-0.00043265	-0.123284
	W4_V2_F1	0.463993	0.623054	0.543524
	W4_V2_F2	0.0972834	0.457835	0.277559
	W4_V2_F3	0.564722	0.638689	0.601706

## Sheet: IL8b
Gene	Condition	R1	R2	R3	Average Ct	SD	etif3d - R1	etif3d - R2	etif3d - R3	Average HKG Ct	SD	Ct gene - Ct HKG	ddCt=dCt treated group - Ave dCt control group	Fold change	Log2	Average	SD
IL8b	W0_C1_F1	28.9803	28.9847	28.9957	28.9869	0.00458298	22.1246	22.1781	22.0296	22.1108	0.0434242	6.8761	-0.0687576	1.04881	0.0687576	-2.60845e-16	0.0397272
	W0_C1_F2	29.1346	29.3386	29.2031	29.2254	0.0599553	22.2044	22.1967	22.2339	22.2117	0.0113341	7.01372	0.0688614	0.95339	-0.0688614
	W0_C1_F3	29.0691	29.2506	29.0945	29.1381	0.0567635	22.2052	22.2033	22.1714	22.1933	0.0109619	6.94475	-0.000103845	1.00007	0.000103845
Gene	Condition	R1	R2	R3	Average Ct	SD	rpl32 - R1	rpl32 - R2	rpl32 - R3	Average HKG Ct	SD	Ct gene - Ct HKG	ddCt=dCt treated group - Ave dCt control group	Fold change	Log2	Average	SD
IL8b	W0_C1_F1	28.9803	28.9847	28.9957	28.9869	0.00458298	21.1154	20.8654	20.8876	20.9561	0.0798982	8.03072	-0.0361434	1.02537	0.0361434	-9.25186e-17	0.0546423
	W0_C1_F2	29.1346	29.3386	29.2031	29.2254	0.0599553	20.9147	21.1084	21.1304	21.0512	0.068517	8.17425	0.107389	0.928267	-0.107389
	W0_C1_F3	29.0691	29.2506	29.0945	29.1381	0.0567635	21.1993	21.2467	20.9814	21.1424	0.0816901	7.99561	-0.0712456	1.05062	0.0712456
Gene	Condition	R1	R2	R3	Average Ct	SD	etif3d - R1	etif3d - R2	etif3d - R3	Average HKG Ct	SD	Ct gene - Ct HKG	ddCt=dCt treated group - Ave dCt control group	Fold change	Log2	Average	SD
IL8b	W2_C1_F1	27.784		27.8298	27.8069	0.0229082	21.9829	21.9485	22.0498	21.9937	0.0297311	5.81312	-0.561382	1.47568	0.561382	0	0.15748
	W2_C1_F2	28.3605		28.369	28.3647	0.0042429	21.8918	21.8868	21.8803	21.8863	0.00333018	6.47841	0.10391	0.930508	-0.10391
	W2_C1_F3	28.0356	27.79	27.7502	27.8586	0.0892427	21.8719	21.8561	21.9495	21.8925	0.0288729	5.96609	-0.408407	1.32722	0.408407
	W2_C2_F1	28.6509	28.7078	28.7801	28.7129	0.0373918	22.0742	22.1281	22.0347	22.079	0.0270427	6.63395	0.259448	0.835407	-0.259448
	W2_C2_F2	28.5876	28.8056	28.577	28.6567	0.0744961	21.9754	21.96	22.0187	21.9847	0.0175731	6.67204	0.29754	0.813639	-0.29754
	W2_C2_F3	28.6621	28.5261	28.5521	28.5801	0.0416586	21.8388	21.9246	21.9268	21.8967	0.0289713	6.68339	0.308891	0.807262	-0.308891
	W2_V1_F1	27.8861	27.8898	27.762	27.846	0.0419865	22.4063	22.3589	22.3811	22.3821	0.0136985	5.46389	-0.910605	1.87983	0.910605	0.570983	0.185776
	W2_V1_F2	28.057	27.993	27.9228	27.9909	0.0387576	22.4865	22.5717	22.545	22.5344	0.0251564	5.45653	-0.917965	1.88945	0.917965
	W2_V1_F3	28.0398	27.7848	28.174	27.9995	0.114147	22.5991	22.5429	22.6065	22.5828	0.0200821	5.4167	-0.957804	1.94235	0.957804
	W2_V2_F1	28.427	28.5918	28.4497	28.4895	0.051568	22.4816	22.4651	22.3657	22.4375	0.036194	6.05208	-0.322417	1.25042	0.322417
	W2_V2_F2	28.3087	28.2601	28.3006	28.2898	0.0150165	22.4544	22.3816	22.4422	22.426	0.0224961	5.86379	-0.510711	1.42475	0.510711
	W2_V2_F3	29.0206	29.0285	29.0301	29.0264	0.00292538	22.4259	22.4964	22.4527	22.4583	0.0205296	6.5681	0.193605	0.874418	-0.193605
	W4_C1_F1	30.7311		30.7156	30.7234	0.00771904	23.3296	23.3019	23.3337	23.3218	0.00998326	7.4016	0.656329	0.634491	-0.656329	-8.69675e-16	0.156853
	W4_C1_F2	29.5066	29.5245		29.5155	0.00894928	22.9784	22.9662	22.9437	22.9628	0.0101675	6.55277	-0.192496	1.14274	0.192496
	W4_C1_F3		29.6816	29.8159	29.7487	0.0671749	22.9998	22.912	22.9418	22.9512	0.0257926	6.79753	0.0522564	0.964427	-0.0522564
	W4_C2_F1	29.7159	29.9449	30.118	29.9263	0.116458	23.2782	23.2652	23.2072	23.2502	0.0218393	6.6761	-0.0691724	1.04911	0.0691724
	W4_C2_F2	29.9184	29.6389	29.8592	29.8055	0.0850445	23.0374	22.9692	22.9884	22.9983	0.020291	6.80719	0.0619184	0.957989	-0.0619184
	W4_C2_F3	29.3549	29.5902	29.3012	29.4154	0.0887517	23.2047	23.1445	23.1878	23.179	0.0179377	6.23643	-0.508835	1.4229	0.508835
	W4_V1_F1	30.7987	30.5908	30.82	30.7365	0.0731014	23.4232	23.4404	23.4435	23.4357	0.00633246	7.3008	0.555532	0.680406	-0.555532	-0.0493252	0.177554
	W4_V1_F2	28.697	28.6346	28.853	28.7282	0.0649618	22.1248	22.1372	22.2343	22.1655	0.0346129	6.56273	-0.182536	1.13488	0.182536
	W4_V1_F3	29.9667	29.9243	30.0649	29.9853	0.0416415	23.1478	23.1752	23.1261	23.1497	0.0142027	6.83561	0.0903379	0.939303	-0.0903379
	W4_V2_F1	29.6132	29.7054	29.7321	29.6836	0.0360156	23.0605	23.0424	23.0288	23.0439	0.00917778	6.6397	-0.105572	1.07592	0.105572
	W4_V2_F2	30.5961		30.4387	30.5174	0.0786991	23.343	23.1916	23.235	23.2565	0.0450103	7.26081	0.51554	0.699531	-0.51554
	W4_V2_F3	29.0531	29.4302	29.2911	29.2581	0.110108	23.1261	23.116	23.0286	23.0902	0.0309319	6.16792	-0.57735	1.49211	0.57735
Gene	Condition	R1	R2	R3	Average Ct	SD	rpl32 - R1	rpl32 - R2	rpl32 - R3	Average HKG Ct	SD	Ct gene - Ct HKG	ddCt=dCt treated group - Ave dCt control group	Fold change	Log2	Average	SD
IL8b	W2_C1_F1	27.784		27.8298	27.8069	0.0229082	20.8721	20.9668	21.0437	20.9609	0.0496318	6.84599	-0.552082	1.4662	0.552082	3.56197e-16	0.135726
	W2_C1_F2	28.3605		28.369	28.3647	0.0042429	20.8922	20.8065	20.6537	20.7842	0.0697462	7.58057	0.182501	0.881174	-0.182501
	W2_C1_F3	28.0356	27.79	27.7502	27.8586	0.0892427	20.7827	20.713	20.6554	20.717	0.0367933	7.14155	-0.25652	1.19459	0.25652
	W2_C2_F1	28.6509	28.7078	28.7801	28.7129	0.0373918	21.1403	21.1566	21.1444	21.1471	0.00489235	7.56585	0.167781	0.890211	-0.167781
	W2_C2_F2	28.5876	28.8056	28.577	28.6567	0.0744961	20.9442	21.0111	20.8686	20.9413	0.0411343	7.71545	0.317374	0.802529	-0.317374
	W2_C2_F3	28.6621	28.5261	28.5521	28.5801	0.0416586	21.0212	20.9802	21.1219	21.0411	0.0421165	7.53902	0.140946	0.906924	-0.140946
	W2_V1_F1	27.8861	27.8898	27.762	27.846	0.0419865	21.2459	21.339	21.1744	21.2531	0.0476599	6.59286	-0.805208	1.7474	0.805208	0.604324	0.13165
	W2_V1_F2	28.057	27.993	27.9228	27.9909	0.0387576	21.5049	21.4773	21.503	21.4951	0.00888458	6.49587	-0.9022	1.86891	0.9022
	W2_V1_F3	28.0398	27.7848	28.174	27.9995	0.114147	21.4338	21.699	21.4949	21.5426	0.0801662	6.45697	-0.941098	1.91999	0.941098
	W2_V2_F1	28.427	28.5918	28.4497	28.4895	0.051568	21.3678	21.3657	21.1961	21.3099	0.0568776	7.17967	-0.218401	1.16344	0.218401
	W2_V2_F2	28.3087	28.2601	28.3006	28.2898	0.0150165	21.3936	21.4865	21.2852	21.3884	0.0581722	6.90142	-0.496655	1.41094	0.496655
	W2_V2_F3	29.0206	29.0285	29.0301	29.0264	0.00292538	21.8618	21.93	21.8803	21.8907	0.0203629	7.13569	-0.262382	1.19946	0.262382
	W4_C1_F1	30.7311		30.7156	30.7234	0.00771904	22.7878	22.6065	22.7258	22.7067	0.0532156	8.01664	0.547032	0.684427	-0.547032	-6.38378e-16	0.137418
	W4_C1_F2	29.5066	29.5245		29.5155	0.00894928	21.979	22.0025	22.123	22.0348	0.0446	7.48071	0.0111021	0.992334	-0.0111021
	W4_C1_F3		29.6816	29.8159	29.7487	0.0671749	22.2626	22.1688	22.2705	22.234	0.0326588	7.51472	0.0451127	0.969214	-0.0451127
	W4_C2_F1	29.7159	29.9449	30.118	29.9263	0.116458	22.8017	22.5902	22.6258	22.6726	0.0653696	7.2537	-0.215907	1.16143	0.215907
	W4_C2_F2	29.9184	29.6389	29.8592	29.8055	0.0850445	22.2535	22.3171	22.2146	22.2617	0.0298658	7.54378	0.0741731	0.949886	-0.0741731
	W4_C2_F3	29.3549	29.5902	29.3012	29.4154	0.0887517	22.4166	22.3943	22.4111	22.4073	0.00669992	7.0081	-0.461513	1.37699	0.461513
	W4_V1_F1	30.7987	30.5908	30.82	30.7365	0.0731014	22.9429	22.9234	22.8608	22.9091	0.024766	7.82745	0.35784	0.780332	-0.35784	0.141308	0.145416
	W4_V1_F2	28.697	28.6346	28.853	28.7282	0.0649618	21.4345	21.5087	21.7006	21.548	0.0792575	7.18025	-0.289364	1.2221	0.289364
	W4_V1_F3	29.9667	29.9243	30.0649	29.9853	0.0416415	22.7298	22.5159	22.7675	22.6711	0.0783477	7.31425	-0.155365	1.1137	0.155365
	W4_V2_F1	29.6132	29.7054	29.7321	29.6836	0.0360156	22.4959	22.611	22.329	22.4786	0.0818581	7.20498	-0.264633	1.20133	0.264633
	W4_V2_F2	30.5961		30.4387	30.5174	0.0786991	22.8765	22.9786	22.8231	22.8928	0.0456123	7.6246	0.154988	0.89814	-0.154988
	W4_V2_F3	29.0531	29.4302	29.2911	29.2581	0.110108	22.3404	22.589	22.3901	22.4398	0.0759539	6.81829	-0.651317	1.5706	0.651317
Gene	Condition	With etif3d	With rpl32	Average	Final average	Final SD
IL8b	W0_C1_F1	0.0687576	0.0361434	0.0524505	-1.75785e-16	0.0443279
	W0_C1_F2	-0.0688614	-0.107389	-0.0881252
	W0_C1_F3	0.000103845	0.0712456	0.0356747				Gene	Condition	Mean of ddCt
	W2_C1_F1	0.561382	0.552082	0.556732	1.75785e-16	0.145114		IL8b	W0_C	-1.75785e-16
	W2_C1_F2	-0.10391	-0.182501	-0.143205					W2_C	1.75785e-16
	W2_C1_F3	0.408407	0.25652	0.332463					W2_V	0.587653
	W2_C2_F1	-0.259448	-0.167781	-0.213614					W4_C	-7.58652e-16
	W2_C2_F2	-0.29754	-0.317374	-0.307457					W4_V	0.0459916
	W2_C2_F3	-0.308891	-0.140946	-0.224918
	W2_V1_F1	0.910605	0.805208	0.857906	0.587653	0.155101
	W2_V1_F2	0.917965	0.9022	0.910082
	W2_V1_F3	0.957804	0.941098	0.949451
	W2_V2_F1	0.322417	0.218401	0.270409
	W2_V2_F2	0.510711	0.496655	0.503683
	W2_V2_F3	-0.193605	0.262382	0.0343885
	W4_C1_F1	-0.656329	-0.547032	-0.601681	-7.58652e-16	0.145254
	W4_C1_F2	0.192496	-0.0111021	0.0906969
	W4_C1_F3	-0.0522564	-0.0451127	-0.0486845
	W4_C2_F1	0.0691724	0.215907	0.14254
	W4_C2_F2	-0.0619184	-0.0741731	-0.0680457
	W4_C2_F3	0.508835	0.461513	0.485174
	W4_V1_F1	-0.555532	-0.35784	-0.456686	0.0459916	0.160901
	W4_V1_F2	0.182536	0.289364	0.23595
	W4_V1_F3	-0.0903379	0.155365	0.0325135
	W4_V2_F1	0.105572	0.264633	0.185103
	W4_V2_F2	-0.51554	-0.154988	-0.335264
	W4_V2_F3	0.57735	0.651317	0.614333

## Sheet: IL10
Gene	Condition	R1	R2	R3	Average Ct	SD	etif3d - R1	etif3d - R2	etif3d - R3	Average HKG Ct	SD	Ct gene - Ct HKG	ddCt=dCt treated group - Ave dCt control group	Fold change	Log2	Average	SD
IL10	W0_C1_F1	30.402	29.9371	30.2077	30.1823	0.134808	22.1246	22.1781	22.0296	22.1108	0.0434242	8.0715	-0.254653	1.19305	0.254653	-5.92119e-16	0.13874
	W0_C1_F2	30.7762	30.2601	30.6729	30.5697	0.15766	22.2044	22.1967	22.2339	22.2117	0.0113341	8.35803	0.0318779	0.978146	-0.0318779
	W0_C1_F3	31.144	30.7466	30.3361	30.7422	0.233215	22.2052	22.2033	22.1714	22.1933	0.0109619	8.54893	0.222775	0.856916	-0.222775
Gene	Condition	R1	R2	R3	Average Ct	SD	rpl32 - R1	rpl32 - R2	rpl32 - R3	Average HKG Ct	SD	Ct gene - Ct HKG	ddCt=dCt treated group - Ave dCt control group	Fold change	Log2	Average	SD
IL10	W0_C1_F1	30.402	29.9371	30.2077	30.1823	0.134808	21.1154	20.8654	20.8876	20.9561	0.0798982	9.22612	-0.222039	1.16638	0.222039	6.38378e-16	0.113469
	W0_C1_F2	30.7762	30.2601	30.6729	30.5697	0.15766	20.9147	21.1084	21.1304	21.0512	0.068517	9.51856	0.0704055	0.95237	-0.0704055
	W0_C1_F3	31.144	30.7466	30.3361	30.7422	0.233215	21.1993	21.2467	20.9814	21.1424	0.0816901	9.59979	0.151633	0.900231	-0.151633
Gene	Condition	R1	R2	R3	Average Ct	SD	etif3d - R1	etif3d - R2	etif3d - R3	Average HKG Ct	SD	Ct gene - Ct HKG	ddCt=dCt treated group - Ave dCt control group	Fold change	Log2	Average	SD
IL10	W2_C1_F1	31.1689	30.8134	31.485	31.1558	0.193987	21.9829	21.9485	22.0498	21.9937	0.0297311	9.16201	-0.290079	1.22271	0.290079	-5.92119e-16	0.162743
	W2_C1_F2	31.3549	30.8991	31.6161	31.29	0.20949	21.8918	21.8868	21.8803	21.8863	0.00333018	9.40372	-0.048372	1.0341	0.048372
	W2_C1_F3	30.9254		30.9233	30.9244	0.00104618	21.8719	21.8561	21.9495	21.8925	0.0288729	9.03186	-0.42023	1.33814	0.42023
	W2_C2_F1		31.2743	31.3461	31.3102	0.0359173	22.0742	22.1281	22.0347	22.079	0.0270427	9.2312	-0.220887	1.16545	0.220887
	W2_C2_F2	31.5209	32.3004	31.844	31.8884	0.226128	21.9754	21.96	22.0187	21.9847	0.0175731	9.90373	0.451637	0.731213	-0.451637
	W2_C2_F3	31.9836	31.7699		31.8767	0.10687	21.8388	21.9246	21.9268	21.8967	0.0289713	9.98002	0.527931	0.693549	-0.527931
	W2_V1_F1	31.0615	30.5475	30.6721	30.7604	0.154818	22.4063	22.3589	22.3811	22.3821	0.0136985	8.37827	-1.07382	2.105	1.07382	0.67087	0.222226
	W2_V1_F2	30.4972	30.8372		30.6672	0.169991	22.4865	22.5717	22.545	22.5344	0.0251564	8.1328	-1.3193	2.49544	1.3193
	W2_V1_F3	31.7313	32.0023	31.3379	31.6905	0.192896	22.5991	22.5429	22.6065	22.5828	0.0200821	9.10764	-0.344447	1.26966	0.344447
	W2_V2_F1	30.7902		30.8478	30.819	0.0288086	22.4816	22.4651	22.3657	22.4375	0.036194	8.38157	-1.07052	2.10018	1.07052
	W2_V2_F2	31.7642		31.7631	31.7636	0.000570297	22.4544	22.3816	22.4422	22.426	0.0224961	9.33761	-0.114484	1.08259	0.114484
	W2_V2_F3	31.6566	31.9589		31.8077	0.151137	22.4259	22.4964	22.4527	22.4583	0.0205296	9.34943	-0.102657	1.07375	0.102657
	W4_C1_F1	32.2325	31.9653	32.7334	32.3104	0.225141	23.3296	23.3019	23.3337	23.3218	0.00998326	8.98864	-0.131147	1.09516	0.131147	0	0.293514
	W4_C1_F2	31.0338	31.3246	31.2406	31.1997	0.0864187	22.9784	22.9662	22.9437	22.9628	0.0101675	8.2369	-0.882887	1.84406	0.882887
	W4_C1_F3	31.7489	31.0193	31.3785	31.3822	0.210638	22.9998	22.912	22.9418	22.9512	0.0257926	8.43102	-0.688761	1.6119	0.688761
	W4_C2_F1	33.3612	33.4079		33.3845	0.0233555	23.2782	23.2652	23.2072	23.2502	0.0218393	10.1343	1.01454	0.494986	-1.01454
	W4_C2_F2		32.5112	32.1058	32.3085	0.202692	23.0374	22.9692	22.9884	22.9983	0.020291	9.31015	0.190366	0.876384	-0.190366
	W4_C2_F3	32.7328	32.6102	33.047	32.7967	0.13009	23.2047	23.1445	23.1878	23.179	0.0179377	9.61767	0.497887	0.708143	-0.497887
	W4_V1_F1	31.5287	31.2498	31.5346	31.4377	0.0939668	23.4232	23.4404	23.4435	23.4357	0.00633246	8.002	-1.11778	2.17013	1.11778	0.848695	0.190782
	W4_V1_F2	30.4582	29.9262	30.3262	30.2369	0.159959	22.1248	22.1372	22.2343	22.1655	0.0346129	8.07141	-1.04838	2.0682	1.04838
	W4_V1_F3	32.0049	31.9971		32.001	0.00389576	23.1478	23.1752	23.1261	23.1497	0.0142027	8.85128	-0.268508	1.20456	0.268508
	W4_V2_F1	31.1208	31.2059	30.899	31.0753	0.0914709	23.0605	23.0424	23.0288	23.0439	0.00917778	8.03136	-1.08842	2.12642	1.08842
	W4_V2_F2	31.9786	32.2795		32.1291	0.15046	23.343	23.1916	23.235	23.2565	0.0450103	8.87252	-0.247261	1.18695	0.247261
	W4_V2_F3	30.9441		30.8323	30.8882	0.0559168	23.1261	23.116	23.0286	23.0902	0.0309319	7.79797	-1.32182	2.4998	1.32182
Gene	Condition	R1	R2	R3	Average Ct	SD	rpl32 - R1	rpl32 - R2	rpl32 - R3	Average HKG Ct	SD	Ct gene - Ct HKG	ddCt=dCt treated group - Ave dCt control group	Fold change	Log2	Average	SD
IL10	W2_C1_F1	31.1689	30.8134	31.485	31.1558	0.193987	20.8721	20.9668	21.0437	20.9609	0.0496318	10.1949	-0.280779	1.21485	0.280779	6.10623e-16	0.141577
	W2_C1_F2	31.3549	30.8991	31.6161	31.29	0.20949	20.8922	20.8065	20.6537	20.7842	0.0697462	10.5059	0.0302191	0.979272	-0.0302191
	W2_C1_F3	30.9254		30.9233	30.9244	0.00104618	20.7827	20.713	20.6554	20.717	0.0367933	10.2073	-0.268342	1.20442	0.268342
	W2_C2_F1		31.2743	31.3461	31.3102	0.0359173	21.1403	21.1566	21.1444	21.1471	0.00489235	10.1631	-0.312554	1.2419	0.312554
	W2_C2_F2	31.5209	32.3004	31.844	31.8884	0.226128	20.9442	21.0111	20.8686	20.9413	0.0411343	10.9471	0.471471	0.721229	-0.471471
	W2_C2_F3	31.9836	31.7699		31.8767	0.10687	21.0212	20.9802	21.1219	21.0411	0.0421165	10.8356	0.359985	0.779172	-0.359985
	W2_V1_F1	31.0615	30.5475	30.6721	30.7604	0.154818	21.2459	21.339	21.1744	21.2531	0.0476599	9.50724	-0.968424	1.9567	0.968424	0.704212	0.184866
	W2_V1_F2	30.4972	30.8372		30.6672	0.169991	21.5049	21.4773	21.503	21.4951	0.00888458	9.17213	-1.30353	2.46832	1.30353
	W2_V1_F3	31.7313	32.0023	31.3379	31.6905	0.192896	21.4338	21.699	21.4949	21.5426	0.0801662	10.1479	-0.327741	1.25505	0.327741
	W2_V2_F1	30.7902		30.8478	30.819	0.0288086	21.3678	21.3657	21.1961	21.3099	0.0568776	9.50916	-0.9665	1.95409	0.9665
	W2_V2_F2	31.7642		31.7631	31.7636	0.000570297	21.3936	21.4865	21.2852	21.3884	0.0581722	10.3752	-0.100429	1.07209	0.100429
	W2_V2_F3	31.6566	31.9589		31.8077	0.151137	21.8618	21.93	21.8803	21.8907	0.0203629	9.91702	-0.558645	1.47288	0.558645
	W4_C1_F1	32.2325	31.9653	32.7334	32.3104	0.225141	22.7878	22.6065	22.7258	22.7067	0.0532156	9.60368	-0.240443	1.18136	0.240443	1.18424e-15	0.264255
	W4_C1_F2	31.0338	31.3246	31.2406	31.1997	0.0864187	21.979	22.0025	22.123	22.0348	0.0446	9.16484	-0.679289	1.60135	0.679289
	W4_C1_F3	31.7489	31.0193	31.3785	31.3822	0.210638	22.2626	22.1688	22.2705	22.234	0.0326588	9.14822	-0.695905	1.6199	0.695905
	W4_C2_F1	33.3612	33.4079		33.3845	0.0233555	22.8017	22.5902	22.6258	22.6726	0.0653696	10.7119	0.867807	0.547979	-0.867807
	W4_C2_F2		32.5112	32.1058	32.3085	0.202692	22.2535	22.3171	22.2146	22.2617	0.0298658	10.0467	0.20262	0.868971	-0.20262
	W4_C2_F3	32.7328	32.6102	33.047	32.7967	0.13009	22.4166	22.3943	22.4111	22.4073	0.00669992	10.3893	0.545209	0.685292	-0.545209
	W4_V1_F1	31.5287	31.2498	31.5346	31.4377	0.0939668	22.9429	22.9234	22.8608	22.9091	0.024766	8.52865	-1.31548	2.48884	1.31548	1.03933	0.155137
	W4_V1_F2	30.4582	29.9262	30.3262	30.2369	0.159959	21.4345	21.5087	21.7006	21.548	0.0792575	8.68892	-1.1552	2.22716	1.1552
	W4_V1_F3	32.0049	31.9971		32.001	0.00389576	22.7298	22.5159	22.7675	22.6711	0.0783477	9.32991	-0.514211	1.42821	0.514211
	W4_V2_F1	31.1208	31.2059	30.899	31.0753	0.0914709	22.4959	22.611	22.329	22.4786	0.0818581	8.59664	-1.24748	2.37427	1.24748
	W4_V2_F2	31.9786	32.2795		32.1291	0.15046	22.8765	22.9786	22.8231	22.8928	0.0456123	9.23631	-0.607812	1.52395	0.607812
	W4_V2_F3	30.9441		30.8323	30.8882	0.0559168	22.3404	22.589	22.3901	22.4398	0.0759539	8.44834	-1.39578	2.63131	1.39578
Gene	Condition	With etif3d	With rpl32	Average	Final average	Final SD
IL10	W0_C1_F1	0.254653	0.222039	0.238346	0	0.125479
	W0_C1_F2	-0.0318779	-0.0704055	-0.0511417
	W0_C1_F3	-0.222775	-0.151633	-0.187204				Gene	Condition	Mean of ddCt
	W2_C1_F1	0.290079	0.280779	0.285429	0	0.150705		IL10	W0_C	0
	W2_C1_F2	0.048372	-0.0302191	0.00907644					W2_C	0
	W2_C1_F3	0.42023	0.268342	0.344286					W2_V	0.687541
	W2_C2_F1	0.220887	0.312554	0.266721					W4_C	5.92119e-16
	W2_C2_F2	-0.451637	-0.471471	-0.461554					W4_V	0.944012
	W2_C2_F3	-0.527931	-0.359985	-0.443958
	W2_V1_F1	1.07382	0.968424	1.02112	0.687541	0.199785
	W2_V1_F2	1.3193	1.30353	1.31141
	W2_V1_F3	0.344447	0.327741	0.336094
	W2_V2_F1	1.07052	0.9665	1.01851
	W2_V2_F2	0.114484	0.100429	0.107457
	W2_V2_F3	0.102657	0.558645	0.330651
	W4_C1_F1	0.131147	0.240443	0.185795	5.92119e-16	0.278111
	W4_C1_F2	0.882887	0.679289	0.781088
	W4_C1_F3	0.688761	0.695905	0.692333
	W4_C2_F1	-1.01454	-0.867807	-0.941175
	W4_C2_F2	-0.190366	-0.20262	-0.196493
	W4_C2_F3	-0.497887	-0.545209	-0.521548
	W4_V1_F1	1.11778	1.31548	1.21663	0.944012	0.172587
	W4_V1_F2	1.04838	1.1552	1.10179
	W4_V1_F3	0.268508	0.514211	0.39136
	W4_V2_F1	1.08842	1.24748	1.16795
	W4_V2_F2	0.247261	0.607812	0.427537
	W4_V2_F3	1.32182	1.39578	1.3588

## Sheet: LGP2
Gene	Condition	R1	R2	R3	Average Ct	SD	etif3d - R1	etif3d - R2	etif3d - R3	Average HKG Ct	SD	Ct gene - Ct HKG	ddCt=dCt treated group - Ave dCt control group	Fold change	Log2	Average	SD
LGP2	W0_C1_F1	28.7967	28.86	29.0386	28.8984	0.0724124	22.2619	22.3475	22.3249	22.3114	0.0256178	6.58704	0.0193418	0.986683	-0.0193418	0	0.07673
	W0_C1_F2	28.7159	28.995	28.9967	28.9025	0.0933291	22.4596	22.4707	22.4988	22.4764	0.0116629	6.42619	-0.141511	1.10306	0.141511
	W0_C1_F3	29.1015	28.9958	29.1947	29.0973	0.057459	22.4395	22.3934	22.3895	22.4075	0.0160766	6.68987	0.122169	0.918805	-0.122169
Gene	Condition	R1	R2	R3	Average Ct	SD	rpl32 - R1	rpl32 - R2	rpl32 - R3	Average HKG Ct	SD	Ct gene - Ct HKG	ddCt=dCt treated group - Ave dCt control group	Fold change	Log2	Average	SD
LGP2	W0_C1_F1	28.7967	28.86	29.0386	28.8984	0.0724124	21.9815	21.9966	22.0079	21.9953	0.0076611	6.90312	0.102245	0.931582	-0.102245	-2.82182e-16	0.0802115
	W0_C1_F2	28.7159	28.995	28.9967	28.9025	0.0933291	22.145	22.5084	22.1261	22.2599	0.124397	6.6427	-0.158179	1.11588	0.158179
	W0_C1_F3	29.1015	28.9958	29.1947	29.0973	0.057459	22.2944	22.2276	22.1996	22.2405	0.0281325	6.85681	0.0559336	0.961972	-0.0559336
Gene	Condition	R1	R2	R3	Average Ct	SD	etif3d - R1	etif3d - R2	etif3d - R3	Average HKG Ct	SD	Ct gene - Ct HKG	ddCt=dCt treated group - Ave dCt control group	Fold change	Log2	Average	SD
LGP2	W2_C1_F1	28.589	28.8035	28.6068	28.6665	0.0687308	22.2157	22.2755	22.2596	22.2503	0.0178745	6.41617	-0.0933715	1.06686	0.0933715	1.22125e-15	0.0668946
	W2_C1_F2	28.6323	28.4343	28.4509	28.5058	0.0634331	22.0567	22.0976	21.9919	22.0488	0.0307728	6.45709	-0.052457	1.03703	0.052457
	W2_C1_F3	28.5803	28.6032	28.6668	28.6168	0.0258584	22.1874	22.198	22.2221	22.2025	0.0102699	6.41427	-0.0952782	1.06827	0.0952782
	W2_C2_F1	29.1763	28.8137	28.9371	28.9757	0.106448	22.4241	22.4067	22.3713	22.4007	0.0155209	6.57501	0.0654623	0.955639	-0.0654623
	W2_C2_F2	28.7638	28.6554	28.3175	28.5789	0.134398	22.2122	22.1356	22.2471	22.1983	0.0329111	6.38058	-0.128959	1.0935	0.128959
	W2_C2_F3	28.8693	28.8276	28.9024	28.8664	0.0216338	22.0416	22.0819	22.0333	22.0523	0.0150242	6.81415	0.304603	0.809665	-0.304603
	W2_V1_F1	28.0186	28.1141	27.9989	28.0439	0.035574	22.5054	22.4888	22.5438	22.5127	0.0163091	5.5312	-0.978339	1.9702	0.978339	0.500276	0.133085
	W2_V1_F2	28.5563	28.64	28.4515	28.5492	0.0545331	22.7623	22.8148	22.7521	22.7764	0.0194415	5.77284	-0.736702	1.66636	0.736702
	W2_V1_F3	29.1641	28.8637	28.8771	28.9683	0.0979831	22.7992	22.75	22.8093	22.7862	0.0182961	6.18215	-0.327391	1.25474	0.327391
	W2_V2_F1	28.5678	28.9039	28.4491	28.6402	0.136194	22.694	22.771	22.7203	22.7284	0.0225995	5.9118	-0.597739	1.51334	0.597739
	W2_V2_F2	28.967	28.9692	29.0862	29.0075	0.039368	22.7597	22.6807	22.7177	22.7194	0.0228165	6.2881	-0.221444	1.1659	0.221444
	W2_V2_F3	29.1074	29.1804	29.2744	29.1874	0.0483144	22.7757	22.8489	22.8291	22.8179	0.0218805	6.36951	-0.140037	1.10193	0.140037
	W4_C1_F1	29.4457	29.3798	29.7094	29.5117	0.100706	23.531	23.5929	23.5553	23.5597	0.0179976	5.9519	0.218466	0.859479	-0.218466	-6.4763e-16	0.0647603
	W4_C1_F2	28.8008	28.5149	28.6123	28.6426	0.0839336	23.0392	23.1299	23.1029	23.0906	0.0268843	5.552	-0.181437	1.13401	0.181437
	W4_C1_F3	28.7556	28.8713	29.0018	28.8762	0.071126	23.083	23.0637	23.0601	23.0689	0.0071242	5.8073	0.0738601	0.950093	-0.0738601
	W4_C2_F1	29.1097	29.2187	29.3819	29.2368	0.0790796	23.4082	23.3706	23.3853	23.388	0.0109455	5.84873	0.115292	0.923195	-0.115292
	W4_C2_F2	28.9183	28.777	28.9021	28.8658	0.0446406	23.2216	23.2457	23.2074	23.2249	0.0111703	5.64088	-0.0925548	1.06626	0.0925548
	W4_C2_F3	28.9837	28.9846	29.0125	28.9936	0.00946871	23.4456	23.3772	23.3587	23.3938	0.0264339	5.59981	-0.133626	1.09705	0.133626
	W4_V1_F1	29.6117	29.5233	29.1677	29.4342	0.135673	23.6771	23.6266	23.6707	23.6581	0.0158563	5.77609	0.0426558	0.970866	-0.0426558	-0.278399	0.102045
	W4_V1_F2	28.4044	28.5476	28.4763	28.4761	0.0413406	22.2865	22.2936	22.3209	22.3003	0.01049	6.17575	0.442315	0.735953	-0.442315
	W4_V1_F3	29.5642	29.3847	29.8491	29.5993	0.135188	23.3857	23.3647	23.3334	23.3613	0.0151965	6.23803	0.504593	0.704859	-0.504593
	W4_V2_F1	28.965	29.1622	29.0191	29.0488	0.0588257	23.1751	23.2369	23.2249	23.2123	0.018945	5.83648	0.103044	0.931066	-0.103044
	W4_V2_F2	29.7747	29.6467	29.5223	29.6479	0.0728711	23.3466	23.3626	23.352	23.3537	0.00468409	6.29419	0.560755	0.677947	-0.560755
	W4_V2_F3	28.9637	28.969	29.0081	28.9803	0.0140128	23.2347	23.2719	23.1828	23.2298	0.0258507	5.75047	0.0170332	0.988263	-0.0170332
Gene	Condition	R1	R2	R3	Average Ct	SD	rpl32 - R1	rpl32 - R2	rpl32 - R3	Average HKG Ct	SD	Ct gene - Ct HKG	ddCt=dCt treated group - Ave dCt control group	Fold change	Log2	Average	SD
LGP2	W2_C1_F1	28.589	28.8035	28.6068	28.6665	0.0687308	22.0039	21.9511	22.0282	21.9944	0.0227425	6.67206	-0.000320646	1.00022	0.000320646	-8.74301e-16	0.0435338
	W2_C1_F2	28.6323	28.4343	28.4509	28.5058	0.0634331	22.0489	21.7719	21.7077	21.8428	0.104709	6.66301	-0.00936847	1.00651	0.00936847
	W2_C1_F3	28.5803	28.6032	28.6668	28.6168	0.0258584	21.9341	21.9702	21.9805	21.9616	0.0140609	6.65516	-0.0172128	1.012	0.0172128
	W2_C2_F1	29.1763	28.8137	28.9371	28.9757	0.106448	22.5124	22.4116	22.316	22.4133	0.056691	6.56239	-0.109982	1.07922	0.109982
	W2_C2_F2	28.7638	28.6554	28.3175	28.5789	0.134398	21.9789	21.9725	21.9597	21.9704	0.00562959	6.60852	-0.0638582	1.04526	0.0638582
	W2_C2_F3	28.8693	28.8276	28.9024	28.8664	0.0216338	21.9813	21.9774	22.0211	21.9933	0.0139694	6.87312	0.200743	0.870103	-0.200743
	W2_V1_F1	28.0186	28.1141	27.9989	28.0439	0.035574	22.1903	22.1803	22.1637	22.1781	0.00775524	5.86576	-0.806614	1.7491	0.806614	0.349942	0.161874
	W2_V1_F2	28.5563	28.64	28.4515	28.5492	0.0545331	22.6139	22.543	22.4342	22.5304	0.0522605	6.01889	-0.65349	1.57297	0.65349
	W2_V1_F3	29.1641	28.8637	28.8771	28.9683	0.0979831	22.5717	22.6774	22.6701	22.6397	0.0340708	6.32858	-0.343794	1.26909	0.343794
	W2_V2_F1	28.5678	28.9039	28.4491	28.6402	0.136194	22.5076	22.3374	22.3703	22.4051	0.0521051	6.23514	-0.437238	1.35401	0.437238
	W2_V2_F2	28.967	28.9692	29.0862	29.0075	0.039368	22.6174	22.4812	22.4407	22.5131	0.0534451	6.49433	-0.178049	1.13135	0.178049
	W2_V2_F3	29.1074	29.1804	29.2744	29.1874	0.0483144	22.1267	22.2537	22.2061	22.1955	0.0370514	6.99191	0.319533	0.801329	-0.319533
	W4_C1_F1	29.4457	29.3798	29.7094	29.5117	0.100706	22.8196	22.8781	22.8495	22.8491	0.0168677	6.66257	0.201374	0.869722	-0.201374	9.22006e-16	0.0522951
	W4_C1_F2	28.8008	28.5149	28.6123	28.6426	0.0839336	22.198	22.4679	22.2496	22.3052	0.0827161	6.33746	-0.123739	1.08955	0.123739
	W4_C1_F3	28.7556	28.8713	29.0018	28.8762	0.071126	22.3564	22.318	22.2613	22.3119	0.0276183	6.56434	0.103148	0.930999	-0.103148
	W4_C2_F1	29.1097	29.2187	29.3819	29.2368	0.0790796	22.8728	22.8019	22.8508	22.8418	0.0209336	6.39493	-0.0662691	1.04701	0.0662691
	W4_C2_F2	28.9183	28.777	28.9021	28.8658	0.0446406	22.5194	22.4977	22.5123	22.5098	0.0064002	6.35602	-0.105177	1.07563	0.105177
	W4_C2_F3	28.9837	28.9846	29.0125	28.9936	0.00946871	22.5116	22.5728	22.5408	22.5418	0.0176825	6.45186	-0.00933668	1.00649	0.00933668
	W4_V1_F1	29.6117	29.5233	29.1677	29.4342	0.135673	22.9593	22.8338	22.9538	22.9156	0.0409501	6.51859	0.0573925	0.960999	-0.0573925	-0.0904453	0.0668879
	W4_V1_F2	28.4044	28.5476	28.4763	28.4761	0.0413406	21.8286	21.8639	21.92	21.8708	0.026626	6.60525	0.144055	0.904972	-0.144055
	W4_V1_F3	29.5642	29.3847	29.8491	29.5993	0.135188	22.9266	22.8784	22.7349	22.8466	0.0575983	6.75268	0.291485	0.81706	-0.291485
	W4_V2_F1	28.965	29.1622	29.0191	29.0488	0.0588257	22.7585	22.6948	22.808	22.7538	0.0327402	6.29501	-0.166183	1.12209	0.166183
	W4_V2_F2	29.7747	29.6467	29.5223	29.6479	0.0728711	22.9809	22.9914	22.9397	22.9707	0.0157939	6.67724	0.216046	0.860922	-0.216046
	W4_V2_F3	28.9637	28.969	29.0081	28.9803	0.0140128	22.6393	22.4481	22.4702	22.5192	0.0603974	6.46107	-0.000123554	1.00009	0.000123554
Gene	Condition	With etif3d	With rpl32	Average	Final average	Final SD
LGP2	W0_C1_F1	-0.0193418	-0.102245	-0.0607936	-1.20274e-16	0.0753653
	W0_C1_F2	0.141511	0.158179	0.149845
	W0_C1_F3	-0.122169	-0.0559336	-0.0890516				Gene	Condition	Mean of 2dCt
	W2_C1_F1	0.0933715	0.000320646	0.0468461	1.75785e-16	0.0516228		LGP2	W0_C	-1.20274e-16
	W2_C1_F2	0.052457	0.00936847	0.0309127					W2_C	1.75785e-16
	W2_C1_F3	0.0952782	0.0172128	0.0562455					W2_V	0.425109
	W2_C2_F1	-0.0654623	0.109982	0.02226					W4_C	1.38778e-16
	W2_C2_F2	0.128959	0.0638582	0.0964085					W4_V	-0.184422
	W2_C2_F3	-0.304603	-0.200743	-0.252673
	W2_V1_F1	0.978339	0.806614	0.892477	0.425109	0.144192
	W2_V1_F2	0.736702	0.65349	0.695096
	W2_V1_F3	0.327391	0.343794	0.335593
	W2_V2_F1	0.597739	0.437238	0.517488
	W2_V2_F2	0.221444	0.178049	0.199746
	W2_V2_F3	0.140037	-0.319533	-0.0897477
	W4_C1_F1	-0.218466	-0.201374	-0.20992	1.38778e-16	0.054975
	W4_C1_F2	0.181437	0.123739	0.152588
	W4_C1_F3	-0.0738601	-0.103148	-0.088504
	W4_C2_F1	-0.115292	0.0662691	-0.0245115
	W4_C2_F2	0.0925548	0.105177	0.098866
	W4_C2_F3	0.133626	0.00933668	0.0714815
	W4_V1_F1	-0.0426558	-0.0573925	-0.0500242	-0.184422	0.0805705
	W4_V1_F2	-0.442315	-0.144055	-0.293185
	W4_V1_F3	-0.504593	-0.291485	-0.398039
	W4_V2_F1	-0.103044	0.166183	0.0315693
	W4_V2_F2	-0.560755	-0.216046	-0.388401
	W4_V2_F3	-0.0170332	0.000123554	-0.0084548

## Sheet: Mxa
Gene	Condition	R1	R2	R3	Average Ct	SD	etif3d - R1	etif3d - R2	etif3d - R3	Average HKG Ct	SD	Ct gene - Ct HKG	ddCt=dCt treated group - Ave dCt control group	Fold change	Log2	Average	SD
Mxa	W0_C1_F1	27.1118	27.3372	27.429	27.2926	0.0942246	22.2619	22.3475	22.3249	22.3114	0.0256178	4.98123	0.166776	0.890831	-0.166776	4.16334e-17	0.0837932
	W0_C1_F2	27.247	27.3089	27.1091	27.2217	0.0590562	22.4596	22.4707	22.4988	22.4764	0.0116629	4.74532	-0.0691365	1.04909	0.0691365
	W0_C1_F3	27.0537	27.0394	27.2798	27.1243	0.0778796	22.4395	22.3934	22.3895	22.4075	0.0160766	4.71682	-0.0976399	1.07002	0.0976399
Gene	Condition	R1	R2	R3	Average Ct	SD	rpl32 - R1	rpl32 - R2	rpl32 - R3	Average HKG Ct	SD	Ct gene - Ct HKG	ddCt=dCt treated group - Ave dCt control group	Fold change	Log2	Average	SD
Mxa	W0_C1_F1	27.1118	27.3372	27.429	27.2926	0.0942246	21.9815	21.9966	22.0079	21.9953	0.0076611	5.29731	0.24968	0.841083	-0.24968	-3.33067e-16	0.126858
	W0_C1_F2	27.247	27.3089	27.1091	27.2217	0.0590562	22.145	22.5084	22.1261	22.2599	0.124397	4.96183	-0.0858042	1.06128	0.0858042
	W0_C1_F3	27.0537	27.0394	27.2798	27.1243	0.0778796	22.2944	22.2276	22.1996	22.2405	0.0281325	4.88376	-0.163876	1.12029	0.163876
Gene	Condition	R1	R2	R3	Average Ct	SD	etif3d - R1	etif3d - R2	etif3d - R3	Average HKG Ct	SD	Ct gene - Ct HKG	ddCt=dCt treated group - Ave dCt control group	Fold change	Log2	Average	SD
Mxa	W2_C1_F1	26.9706	26.9903	26.925	26.962	0.0193319	22.2157	22.2755	22.2596	22.2503	0.0178745	4.71167	-0.000453949	1.00031	0.000453949	2.86808e-16	0.0564602
	W2_C1_F2	26.586	26.5634	26.7993	26.6496	0.0751473	22.0567	22.0976	21.9919	22.0488	0.0307728	4.6008	-0.111324	1.08022	0.111324
	W2_C1_F3	26.8612	26.7923	26.8134	26.8223	0.0203908	22.1874	22.198	22.2221	22.2025	0.0102699	4.61981	-0.0923157	1.06608	0.0923157
	W2_C2_F1	27.0312	27.1838	27.0139	27.0763	0.05397	22.4241	22.4067	22.3713	22.4007	0.0155209	4.67561	-0.0365156	1.02563	0.0365156
	W2_C2_F2	26.9012	26.7811	26.9627	26.8817	0.0533183	22.2122	22.1356	22.2471	22.1983	0.0329111	4.68337	-0.0287546	1.02013	0.0287546
	W2_C2_F3	26.9569	27.1203	27.024	27.0338	0.047421	22.0416	22.0819	22.0333	22.0523	0.0150242	4.98149	0.269364	0.829685	-0.269364
	W2_V1_F1	26.7479	26.7858	26.8267	26.7868	0.0227508	22.5054	22.4888	22.5438	22.5127	0.0163091	4.27417	-0.437953	1.35468	0.437953	0.0318185	0.0993361
	W2_V1_F2	27.3138	27.2087	27.3895	27.304	0.0524223	22.7623	22.8148	22.7521	22.7764	0.0194415	4.52759	-0.184533	1.13645	0.184533
	W2_V1_F3	27.7518	27.5579	27.6123	27.6407	0.0577549	22.7992	22.75	22.8093	22.7862	0.0182961	4.85451	0.142385	0.90602	-0.142385
	W2_V2_F1	27.4909	27.3981	27.3142	27.401	0.0510335	22.694	22.771	22.7203	22.7284	0.0225995	4.67261	-0.039519	1.02777	0.039519
	W2_V2_F2	27.4828	27.6827	27.6638	27.6098	0.063741	22.7597	22.6807	22.7177	22.7194	0.0228165	4.89042	0.1783	0.883744	-0.1783
	W2_V2_F3	27.6984	27.6727	27.6702	27.6804	0.00900901	22.7757	22.8489	22.8291	22.8179	0.0218805	4.86253	0.150408	0.900995	-0.150408
	W4_C1_F1	27.9472	27.7741	27.7216	27.8143	0.0681619	23.531	23.5929	23.5553	23.5597	0.0179976	4.25454	0.325605	0.797964	-0.325605	1.4803e-16	0.0896796
	W4_C1_F2	26.8928	26.81	27.1262	26.943	0.0946826	23.0392	23.1299	23.1029	23.0906	0.0268843	3.85235	-0.0765821	1.05452	0.0765821
	W4_C1_F3	26.9312	26.8561	26.9136	26.9003	0.0226706	23.083	23.0637	23.0601	23.0689	0.0071242	3.83141	-0.0975228	1.06993	0.0975228
	W4_C2_F1	27.4046	27.21	27.4126	27.3424	0.066267	23.4082	23.3706	23.3853	23.388	0.0109455	3.95439	0.0254496	0.982514	-0.0254496
	W4_C2_F2	26.7276	26.9841	26.8019	26.8378	0.0761965	23.2216	23.2457	23.2074	23.2249	0.0111703	3.61289	-0.316044	1.24491	0.316044
	W4_C2_F3	27.5896	27.4704	27.3255	27.4618	0.076333	23.4456	23.3772	23.3587	23.3938	0.0264339	4.06803	0.139095	0.908089	-0.139095
	W4_V1_F1	27.697	27.5919	27.6341	27.641	0.0305252	23.6771	23.6266	23.6707	23.6581	0.0158563	3.98287	0.0539321	0.963307	-0.0539321	-0.223649	0.151443
	W4_V1_F2	26.6503	26.8046	26.633	26.696	0.0545519	22.2865	22.2936	22.3209	22.3003	0.01049	4.39566	0.46672	0.723608	-0.46672
	W4_V1_F3	27.7163	27.8085	27.8192	27.7813	0.0326778	23.3857	23.3647	23.3334	23.3613	0.0151965	4.42004	0.4911	0.711482	-0.4911
	W4_V2_F1	26.8743	26.7808	26.7459	26.8003	0.0383118	23.1751	23.2369	23.2249	23.2123	0.018945	3.58803	-0.340904	1.26655	0.340904
	W4_V2_F2	27.9036	27.8252	28.0379	27.9222	0.0620818	23.3466	23.3626	23.352	23.3537	0.00468409	4.5685	0.639561	0.641908	-0.639561
	W4_V2_F3	27.1799	27.1014	27.2894	27.1902	0.0544982	23.2347	23.2719	23.1828	23.2298	0.0258507	3.96042	0.0314845	0.978413	-0.0314845
Gene	Condition	R1	R2	R3	Average Ct	SD	rpl32 - R1	rpl32 - R2	rpl32 - R3	Average HKG Ct	SD	Ct gene - Ct HKG	ddCt=dCt treated group - Ave dCt control group	Fold change	Log2	Average	SD
Mxa	W2_C1_F1	26.9706	26.9903	26.925	26.962	0.0193319	22.0039	21.9511	22.0282	21.9944	0.0227425	4.96755	0.0925969	0.937833	-0.0925969	0	0.0538742
	W2_C1_F2	26.586	26.5634	26.7993	26.6496	0.0751473	22.0489	21.7719	21.7077	21.8428	0.104709	4.80672	-0.0682358	1.04843	0.0682358
	W2_C1_F3	26.8612	26.7923	26.8134	26.8223	0.0203908	21.9341	21.9702	21.9805	21.9616	0.0140609	4.86071	-0.0142502	1.00993	0.0142502
	W2_C2_F1	27.0312	27.1838	27.0139	27.0763	0.05397	22.5124	22.4116	22.316	22.4133	0.056691	4.663	-0.21196	1.15826	0.21196
	W2_C2_F2	26.9012	26.7811	26.9627	26.8817	0.0533183	21.9789	21.9725	21.9597	21.9704	0.00562959	4.9113	0.036346	0.975122	-0.036346
	W2_C2_F3	26.9569	27.1203	27.024	27.0338	0.047421	21.9813	21.9774	22.0211	21.9933	0.0139694	5.04046	0.165503	0.891617	-0.165503
	W2_V1_F1	26.7479	26.7858	26.8267	26.7868	0.0227508	22.1903	22.1803	22.1637	22.1781	0.00775524	4.60873	-0.266228	1.20266	0.266228	-0.118515	0.122284
	W2_V1_F2	27.3138	27.2087	27.3895	27.304	0.0524223	22.6139	22.543	22.4342	22.5304	0.0522605	4.77364	-0.101321	1.07276	0.101321
	W2_V1_F3	27.7518	27.5579	27.6123	27.6407	0.0577549	22.5717	22.6774	22.6701	22.6397	0.0340708	5.00094	0.125982	0.91638	-0.125982
	W2_V2_F1	27.4909	27.3981	27.3142	27.401	0.0510335	22.5076	22.3374	22.3703	22.4051	0.0521051	4.99594	0.120983	0.919561	-0.120983
	W2_V2_F2	27.4828	27.6827	27.6638	27.6098	0.063741	22.6174	22.4812	22.4407	22.5131	0.0534451	5.09665	0.221696	0.857557	-0.221696
	W2_V2_F3	27.6984	27.6727	27.6702	27.6804	0.00900901	22.1267	22.2537	22.2061	22.1955	0.0370514	5.48494	0.609979	0.655206	-0.609979
	W4_C1_F1	27.9472	27.7741	27.7216	27.8143	0.0681619	22.8196	22.8781	22.8495	22.8491	0.0168677	4.96521	0.308512	0.807474	-0.308512	3.42319e-16	0.100325
	W4_C1_F2	26.8928	26.81	27.1262	26.943	0.0946826	22.198	22.4679	22.2496	22.3052	0.0827161	4.63781	-0.0188836	1.01318	0.0188836
	W4_C1_F3	26.9312	26.8561	26.9136	26.9003	0.0226706	22.3564	22.318	22.2613	22.3119	0.0276183	4.58846	-0.068235	1.04843	0.068235
	W4_C2_F1	27.4046	27.21	27.4126	27.3424	0.066267	22.8728	22.8019	22.8508	22.8418	0.0209336	4.50058	-0.156112	1.11428	0.156112
	W4_C2_F2	26.7276	26.9841	26.8019	26.8378	0.0761965	22.5194	22.4977	22.5123	22.5098	0.0064002	4.32803	-0.328666	1.25585	0.328666
	W4_C2_F3	27.5896	27.4704	27.3255	27.4618	0.076333	22.5116	22.5728	22.5408	22.5418	0.0176825	4.92008	0.263384	0.833131	-0.263384
	W4_V1_F1	27.697	27.5919	27.6341	27.641	0.0305252	22.9593	22.8338	22.9538	22.9156	0.0409501	4.72536	0.0686688	0.953517	-0.0686688	-0.035695	0.136886
	W4_V1_F2	26.6503	26.8046	26.633	26.696	0.0545519	21.8286	21.8639	21.92	21.8708	0.026626	4.82515	0.168461	0.889792	-0.168461
	W4_V1_F3	27.7163	27.8085	27.8192	27.7813	0.0326778	22.9266	22.8784	22.7349	22.8466	0.0575983	4.93469	0.277993	0.824738	-0.277993
	W4_V2_F1	26.8743	26.7808	26.7459	26.8003	0.0383118	22.7585	22.6948	22.808	22.7538	0.0327402	4.04656	-0.610132	1.5264	0.610132
	W4_V2_F2	27.9036	27.8252	28.0379	27.9222	0.0620818	22.9809	22.9914	22.9397	22.9707	0.0157939	4.95155	0.294852	0.815156	-0.294852
	W4_V2_F3	27.1799	27.1014	27.2894	27.1902	0.0544982	22.6393	22.4481	22.4702	22.5192	0.0603974	4.67102	0.0143278	0.990118	-0.0143278
Gene	Condition	With etif3d	With rpl32	Average	Final average	Final SD
Mxa	W0_C1_F1	-0.166776	-0.24968	-0.208228	-1.4803e-16	0.105244
	W0_C1_F2	0.0691365	0.0858042	0.0774704
	W0_C1_F3	0.0976399	0.163876	0.130758				Gene	Condition	Mean of ddCt
	W2_C1_F1	0.000453949	-0.0925969	-0.0460715	1.43404e-16	0.050249		Mxa	W0_C	-1.4803e-16
	W2_C1_F2	0.111324	0.0682358	0.0897801					W2_C	1.43404e-16
	W2_C1_F3	0.0923157	0.0142502	0.0532829					W2_V	-0.0433483
	W2_C2_F1	0.0365156	0.21196	0.124238					W4_C	2.54426e-16
	W2_C2_F2	0.0287546	-0.036346	-0.00379573					W4_V	-0.129672
	W2_C2_F3	-0.269364	-0.165503	-0.217434
	W2_V1_F1	0.437953	0.266228	0.35209	-0.0433483	0.10604
	W2_V1_F2	0.184533	0.101321	0.142927
	W2_V1_F3	-0.142385	-0.125982	-0.134184
	W2_V2_F1	0.039519	-0.120983	-0.0407319
	W2_V2_F2	-0.1783	-0.221696	-0.199998
	W2_V2_F3	-0.150408	-0.609979	-0.380193
	W4_C1_F1	-0.325605	-0.308512	-0.317058	2.54426e-16	0.0927994
	W4_C1_F2	0.0765821	0.0188836	0.0477328
	W4_C1_F3	0.0975228	0.068235	0.0828789
	W4_C2_F1	-0.0254496	0.156112	0.065331
	W4_C2_F2	0.316044	0.328666	0.322355
	W4_C2_F3	-0.139095	-0.263384	-0.201239
	W4_V1_F1	-0.0539321	-0.0686688	-0.0613004	-0.129672	0.141012
	W4_V1_F2	-0.46672	-0.168461	-0.317591
	W4_V1_F3	-0.4911	-0.277993	-0.384546
	W4_V2_F1	0.340904	0.610132	0.475518
	W4_V2_F2	-0.639561	-0.294852	-0.467206
	W4_V2_F3	-0.0314845	-0.0143278	-0.0229061

## Sheet: Mxb
Gene	Condition	R1	R2	R3	Average Ct	SD	etif3d - R1	etif3d - R2	etif3d - R3	Average HKG Ct	SD	Ct gene - Ct HKG	ddCt=dCt treated group - Ave dCt control group	Fold change	Log2	Average	SD
Mxb	W0_C1_F1	29.4815	29.6092	29.4867	29.5258	0.0417352	22.2619	22.3475	22.3249	22.3114	0.0256178	7.21442	0.337871	0.791208	-0.337871	0	0.169932
	W0_C1_F2	29.0874	29.2381	29.131	29.1521	0.0447743	22.4596	22.4707	22.4988	22.4764	0.0116629	6.67579	-0.200755	1.1493	0.200755
	W0_C1_F3	28.9927	29.1849	29.2631	29.1469	0.080331	22.4395	22.3934	22.3895	22.4075	0.0160766	6.73943	-0.137116	1.0997	0.137116
Gene	Condition	R1	R2	R3	Average Ct	SD	rpl32 - R1	rpl32 - R2	rpl32 - R3	Average HKG Ct	SD	Ct gene - Ct HKG	ddCt=dCt treated group - Ave dCt control group	Fold change	Log2	Average	SD
Mxb	W0_C1_F1	29.4815	29.6092	29.4867	29.5258	0.0417352	21.9815	21.9966	22.0079	21.9953	0.0076611	7.53049	0.420775	0.747023	-0.420775	-2.12793e-16	0.210427
	W0_C1_F2	29.0874	29.2381	29.131	29.1521	0.0447743	22.145	22.5084	22.1261	22.2599	0.124397	6.8923	-0.217423	1.16265	0.217423
	W0_C1_F3	28.9927	29.1849	29.2631	29.1469	0.080331	22.2944	22.2276	22.1996	22.2405	0.0281325	6.90637	-0.203352	1.15137	0.203352
Gene	Condition	R1	R2	R3	Average Ct	SD	etif3d - R1	etif3d - R2	etif3d - R3	Average HKG Ct	SD	Ct gene - Ct HKG	ddCt=dCt treated group - Ave dCt control group	Fold change	Log2	Average	SD
Mxb	W2_C1_F1	29.8308	29.5857	29.7971	29.7379	0.0767154	22.2157	22.2755	22.2596	22.2503	0.0178745	7.48757	0.207142	0.866252	-0.207142	5.78241e-16	0.133229
	W2_C1_F2	28.954	28.576	28.6991	28.743	0.11129	22.0567	22.0976	21.9919	22.0488	0.0307728	6.69429	-0.586142	1.50123	0.586142
	W2_C1_F3	29.1515	29.4521	29.6101	29.4046	0.134519	22.1874	22.198	22.2221	22.2025	0.0102699	7.20206	-0.0783702	1.05582	0.0783702
	W2_C2_F1	29.842	29.909	30.168	29.973	0.0994168	22.4241	22.4067	22.3713	22.4007	0.0155209	7.57229	0.291859	0.816849	-0.291859
	W2_C2_F2	29.3852	29.5673	29.3025	29.4183	0.0782072	22.2122	22.1356	22.2471	22.1983	0.0329111	7.22	-0.0604322	1.04278	0.0604322
	W2_C2_F3	29.4795	29.4182	29.7783	29.5586	0.11123	22.0416	22.0819	22.0333	22.0523	0.0150242	7.50638	0.225943	0.855036	-0.225943
	W2_V1_F1	29.0663	29.01	28.994	29.0234	0.0219413	22.5054	22.4888	22.5438	22.5127	0.0163091	6.51077	-0.769661	1.70487	0.769661	0.33721	0.104764
	W2_V1_F2	29.4361	29.7981	29.7218	29.652	0.110202	22.7623	22.8148	22.7521	22.7764	0.0194415	6.87561	-0.404825	1.32393	0.404825
	W2_V1_F3	29.5515	30.0752	29.9917	29.8728	0.162427	22.7992	22.75	22.8093	22.7862	0.0182961	7.08665	-0.193785	1.14376	0.193785
	W2_V2_F1	29.3719	29.867	29.6968	29.6452	0.145229	22.694	22.771	22.7203	22.7284	0.0225995	6.9168	-0.363628	1.28666	0.363628
	W2_V2_F2	29.7253	29.7987	29.5982	29.7074	0.058559	22.7597	22.6807	22.7177	22.7194	0.0228165	6.98805	-0.29238	1.22466	0.29238
	W2_V2_F3	30.2749	29.9388	30.0843	30.0993	0.0973115	22.7757	22.8489	22.8291	22.8179	0.0218805	7.28145	0.00101874	0.999294	-0.00101874
	W4_C1_F1	29.9732	30.1608	30.3123	30.1487	0.0980617	23.531	23.5929	23.5553	23.5597	0.0179976	6.589	0.0853263	0.942571	-0.0853263	9.4369e-16	0.0901421
	W4_C1_F2	29.1873	29.5579	29.3491	29.3648	0.107274	23.0392	23.1299	23.1029	23.0906	0.0268843	6.27412	-0.229548	1.17247	0.229548
	W4_C1_F3	29.849	29.7674	29.3979	29.6714	0.13876	23.083	23.0637	23.0601	23.0689	0.0071242	6.60252	0.0988462	0.933779	-0.0988462
	W4_C2_F1	29.9617	30.0513	29.7795	29.9308	0.07995	23.4082	23.3706	23.3853	23.388	0.0109455	6.54279	0.0391163	0.973251	-0.0391163
	W4_C2_F2	29.178	29.6645	29.4717	29.4381	0.141444	23.2216	23.2457	23.2074	23.2249	0.0111703	6.21314	-0.290533	1.22309	0.290533
	W4_C2_F3	30.2911	30.1124	30.1794	30.1943	0.0521206	23.4456	23.3772	23.3587	23.3938	0.0264339	6.80046	0.296792	0.814061	-0.296792
	W4_V1_F1	29.9726	30.2539	30.4532	30.2266	0.1394	23.6771	23.6266	23.6707	23.6581	0.0158563	6.56845	0.0647816	0.95609	-0.0647816	-0.113721	0.219015
	W4_V1_F2	29.1082	29.3683	29.3782	29.2849	0.088396	22.2865	22.2936	22.3209	22.3003	0.01049	6.98455	0.480881	0.71654	-0.480881
	W4_V1_F3	30.315	29.9954	30.689	30.3331	0.200439	23.3857	23.3647	23.3334	23.3613	0.0151965	6.97186	0.468186	0.722873	-0.468186
	W4_V2_F1	29.0461	28.5878	28.7572	28.797	0.133782	23.1751	23.2369	23.2249	23.2123	0.018945	5.58473	-0.918943	1.89073	0.918943
	W4_V2_F2	30.2493	30.2008	30.4532	30.3011	0.0773196	23.3466	23.3626	23.352	23.3537	0.00468409	6.94736	0.443688	0.735253	-0.443688
	W4_V2_F3	30.044	29.9696	29.6181	29.8772	0.131338	23.2347	23.2719	23.1828	23.2298	0.0258507	6.6474	0.143734	0.905173	-0.143734
Gene	Condition	R1	R2	R3	Average Ct	SD	rpl32 - R1	rpl32 - R2	rpl32 - R3	Average HKG Ct	SD	Ct gene - Ct HKG	ddCt=dCt treated group - Ave dCt control group	Fold change	Log2	Average	SD
Mxb	W2_C1_F1	29.8308	29.5857	29.7971	29.7379	0.0767154	22.0039	21.9511	22.0282	21.9944	0.0227425	7.74346	0.300193	0.812144	-0.300193	-1.51268e-15	0.117403
	W2_C1_F2	28.954	28.576	28.6991	28.743	0.11129	22.0489	21.7719	21.7077	21.8428	0.104709	6.90021	-0.543054	1.45705	0.543054
	W2_C1_F3	29.1515	29.4521	29.6101	29.4046	0.134519	21.9341	21.9702	21.9805	21.9616	0.0140609	7.44296	-0.000304752	1.00021	0.000304752
	W2_C2_F1	29.842	29.909	30.168	29.973	0.0994168	22.5124	22.4116	22.316	22.4133	0.056691	7.55968	0.116414	0.922478	-0.116414
	W2_C2_F2	29.3852	29.5673	29.3025	29.4183	0.0782072	21.9789	21.9725	21.9597	21.9704	0.00562959	7.44793	0.00466834	0.996769	-0.00466834
	W2_C2_F3	29.4795	29.4182	29.7783	29.5586	0.11123	21.9813	21.9774	22.0211	21.9933	0.0139694	7.56535	0.122083	0.91886	-0.122083
	W2_V1_F1	29.0663	29.01	28.994	29.0234	0.0219413	22.1903	22.1803	22.1637	22.1781	0.00775524	6.84533	-0.597936	1.51355	0.597936	0.186876	0.142712
	W2_V1_F2	29.4361	29.7981	29.7218	29.652	0.110202	22.6139	22.543	22.4342	22.5304	0.0522605	7.12165	-0.321613	1.24973	0.321613
	W2_V1_F3	29.5515	30.0752	29.9917	29.8728	0.162427	22.5717	22.6774	22.6701	22.6397	0.0340708	7.23308	-0.210187	1.15684	0.210187
	W2_V2_F1	29.3719	29.867	29.6968	29.6452	0.145229	22.5076	22.3374	22.3703	22.4051	0.0521051	7.24014	-0.203126	1.15119	0.203126
	W2_V2_F2	29.7253	29.7987	29.5982	29.7074	0.058559	22.6174	22.4812	22.4407	22.5131	0.0534451	7.19428	-0.248985	1.18837	0.248985
	W2_V2_F3	30.2749	29.9388	30.0843	30.0993	0.0973115	22.1267	22.2537	22.2061	22.1955	0.0370514	7.90386	0.460589	0.72669	-0.460589
	W4_C1_F1	29.9732	30.1608	30.3123	30.1487	0.0980617	22.8196	22.8781	22.8495	22.8491	0.0168677	7.29966	0.0682338	0.953805	-0.0682338	-2.22045e-16	0.106475
	W4_C1_F2	29.1873	29.5579	29.3491	29.3648	0.107274	22.198	22.4679	22.2496	22.3052	0.0827161	7.05958	-0.171849	1.1265	0.171849
	W4_C1_F3	29.849	29.7674	29.3979	29.6714	0.13876	22.3564	22.318	22.2613	22.3119	0.0276183	7.35956	0.128134	0.915014	-0.128134
	W4_C2_F1	29.9617	30.0513	29.7795	29.9308	0.07995	22.8728	22.8019	22.8508	22.8418	0.0209336	7.08898	-0.142445	1.10377	0.142445
	W4_C2_F2	29.178	29.6645	29.4717	29.4381	0.141444	22.5194	22.4977	22.5123	22.5098	0.0064002	6.92827	-0.303155	1.23384	0.303155
	W4_C2_F3	30.2911	30.1124	30.1794	30.1943	0.0521206	22.5116	22.5728	22.5408	22.5418	0.0176825	7.65251	0.421081	0.746865	-0.421081
	W4_V1_F1	29.9726	30.2539	30.4532	30.2266	0.1394	22.9593	22.8338	22.9538	22.9156	0.0409501	7.31095	0.0795183	0.946374	-0.0795183	0.0742327	0.224295
	W4_V1_F2	29.1082	29.3683	29.3782	29.2849	0.088396	21.8286	21.8639	21.92	21.8708	0.026626	7.41405	0.182621	0.881101	-0.182621
	W4_V1_F3	30.315	29.9954	30.689	30.3331	0.200439	22.9266	22.8784	22.7349	22.8466	0.0575983	7.48651	0.255079	0.837941	-0.255079
	W4_V2_F1	29.0461	28.5878	28.7572	28.797	0.133782	22.7585	22.6948	22.808	22.7538	0.0327402	6.04326	-1.18817	2.27864	1.18817
	W4_V2_F2	30.2493	30.2008	30.4532	30.3011	0.0773196	22.9809	22.9914	22.9397	22.9707	0.0157939	7.33041	0.0989784	0.933694	-0.0989784
	W4_V2_F3	30.044	29.9696	29.6181	29.8772	0.131338	22.6393	22.4481	22.4702	22.5192	0.0603974	7.35801	0.126578	0.916002	-0.126578
Gene	Condition	With etif3d	With rpl32	Average	Final average	Final SD
Mxb	W0_C1_F1	-0.337871	-0.420775	-0.379323	-8.32667e-17	0.189993
	W0_C1_F2	0.200755	0.217423	0.209089
	W0_C1_F3	0.137116	0.203352	0.170234				Gene	Condition	Mean of ddCt
	W2_C1_F1	-0.207142	-0.300193	-0.253668	-4.57967e-16	0.123477		Mxb	W0_C	-8.32667e-17
	W2_C1_F2	0.586142	0.543054	0.564598					W2_C	-4.57967e-16
	W2_C1_F3	0.0783702	0.000304752	0.0393375					W2_V	0.262043
	W2_C2_F1	-0.291859	-0.116414	-0.204137					W4_C	3.60822e-16
	W2_C2_F2	0.0604322	-0.00466834	0.0278819					W4_V	-0.0197443
	W2_C2_F3	-0.225943	-0.122083	-0.174013
	W2_V1_F1	0.769661	0.597936	0.683798	0.262043	0.120437
	W2_V1_F2	0.404825	0.321613	0.363219
	W2_V1_F3	0.193785	0.210187	0.201986
	W2_V2_F1	0.363628	0.203126	0.283377
	W2_V2_F2	0.29238	0.248985	0.270683
	W2_V2_F3	-0.00101874	-0.460589	-0.230804
	W4_C1_F1	-0.0853263	-0.0682338	-0.0767801	3.60822e-16	0.0963805
	W4_C1_F2	0.229548	0.171849	0.200698
	W4_C1_F3	-0.0988462	-0.128134	-0.11349
	W4_C2_F1	-0.0391163	0.142445	0.0516643
	W4_C2_F2	0.290533	0.303155	0.296844
	W4_C2_F3	-0.296792	-0.421081	-0.358936
	W4_V1_F1	-0.0647816	-0.0795183	-0.07215	-0.0197443	0.219513
	W4_V1_F2	-0.480881	-0.182621	-0.331751
	W4_V1_F3	-0.468186	-0.255079	-0.361633
	W4_V2_F1	0.918943	1.18817	1.05356
	W4_V2_F2	-0.443688	-0.0989784	-0.271333
	W4_V2_F3	-0.143734	-0.126578	-0.135156

## Sheet: Mxc
Gene	Condition	R1	R2	R3	Average Ct	SD	etif3d - R1	etif3d - R2	etif3d - R3	Average HKG Ct	SD	Ct gene - Ct HKG	ddCt=dCt treated group - Ave dCt control group	Fold change	Log2	Average	SD
Mxc	W0_C1_F1	29.6675	29.7406	29.5644	29.6575	0.0511179	22.2619	22.3475	22.3249	22.3114	0.0256178	7.34613	0.276682	0.825487	-0.276682	3.00685e-16	0.139121
	W0_C1_F2	29.5464	29.4022	29.1973	29.382	0.10127	22.4596	22.4707	22.4988	22.4764	0.0116629	6.90563	-0.163821	1.12025	0.163821
	W0_C1_F3	29.236	29.503	29.3531	29.3641	0.0772707	22.4395	22.3934	22.3895	22.4075	0.0160766	6.95659	-0.112861	1.08137	0.112861
Gene	Condition	R1	R2	R3	Average Ct	SD	rpl32 - R1	rpl32 - R2	rpl32 - R3	Average HKG Ct	SD	Ct gene - Ct HKG	ddCt=dCt treated group - Ave dCt control group	Fold change	Log2	Average	SD
Mxc	W0_C1_F1	29.6675	29.7406	29.5644	29.6575	0.0511179	21.9815	21.9966	22.0079	21.9953	0.0076611	7.66221	0.359586	0.779388	-0.359586	0	0.179793
	W0_C1_F2	29.5464	29.4022	29.1973	29.382	0.10127	22.145	22.5084	22.1261	22.2599	0.124397	7.12213	-0.180489	1.13327	0.180489
	W0_C1_F3	29.236	29.503	29.3531	29.3641	0.0772707	22.2944	22.2276	22.1996	22.2405	0.0281325	7.12352	-0.179097	1.13217	0.179097
Gene	Condition	R1	R2	R3	Average Ct	SD	etif3d - R1	etif3d - R2	etif3d - R3	Average HKG Ct	SD	Ct gene - Ct HKG	ddCt=dCt treated group - Ave dCt control group	Fold change	Log2	Average	SD
Mxc	W2_C1_F1	29.5561	29.6165	29.4231	29.5319	0.0571352	22.2157	22.2755	22.2596	22.2503	0.0178745	7.28163	0.0143228	0.990121	-0.0143228	9.25186e-16	0.14695
	W2_C1_F2	29.2194	28.8484	28.9059	28.9912	0.115277	22.0567	22.0976	21.9919	22.0488	0.0307728	6.94245	-0.324864	1.25255	0.324864
	W2_C1_F3	29.2069	29.5182	29.2899	29.3383	0.0930797	22.1874	22.198	22.2221	22.2025	0.0102699	7.13583	-0.131481	1.09542	0.131481
	W2_C2_F1	29.9848	29.9562	30.0169	29.986	0.0175415	22.4241	22.4067	22.3713	22.4007	0.0155209	7.58526	0.317948	0.80221	-0.317948
	W2_C2_F2	28.9699	28.9617	29.2831	29.0716	0.105795	22.2122	22.1356	22.2471	22.1983	0.0329111	6.87327	-0.394041	1.31407	0.394041
	W2_C2_F3	29.8432	30.1635	29.5064	29.8377	0.189691	22.0416	22.0819	22.0333	22.0523	0.0150242	7.78543	0.518116	0.698283	-0.518116
	W2_V1_F1	29.0583	29.1009	29.1619	29.107	0.0300609	22.5054	22.4888	22.5438	22.5127	0.0163091	6.5944	-0.672915	1.59429	0.672915	0.114519	0.17333
	W2_V1_F2	29.625	29.6227	29.795	29.6809	0.0570345	22.7623	22.8148	22.7521	22.7764	0.0194415	6.90449	-0.362819	1.28594	0.362819
	W2_V1_F3	30.3614	30.3338	30.3163	30.3372	0.0131236	22.7992	22.75	22.8093	22.7862	0.0182961	7.55102	0.283708	0.821477	-0.283708
	W2_V2_F1	29.593	29.9342	29.1671	29.5648	0.221894	22.694	22.771	22.7203	22.7284	0.0225995	6.83633	-0.430977	1.34815	0.430977
	W2_V2_F2	30.4447	30.0806	30.3476	30.291	0.108856	22.7597	22.6807	22.7177	22.7194	0.0228165	7.57161	0.304296	0.809837	-0.304296
	W2_V2_F3	30.2482	30.3725	30.2097	30.2768	0.0491138	22.7757	22.8489	22.8291	22.8179	0.0218805	7.4589	0.191589	0.875641	-0.191589
	W4_C1_F1	30.425	30.9444	30.6009	30.6567	0.152519	23.531	23.5929	23.5553	23.5597	0.0179976	7.097	0.294242	0.815501	-0.294242	-8.46545e-16	0.0919796
	W4_C1_F2	29.802	29.7103	30.0819	29.8648	0.11176	23.0392	23.1299	23.1029	23.0906	0.0268843	6.77412	-0.0286464	1.02005	0.0286464
	W4_C1_F3	29.5594	29.8579	30.0729	29.8301	0.148905	23.083	23.0637	23.0601	23.0689	0.0071242	6.76114	-0.0416265	1.02927	0.0416265
	W4_C2_F1	29.9385	30.0407	29.972	29.9837	0.0300746	23.4082	23.3706	23.3853	23.388	0.0109455	6.59567	-0.207095	1.15436	0.207095
	W4_C2_F2	29.8037	29.8778	29.6364	29.7726	0.0714142	23.2216	23.2457	23.2074	23.2249	0.0111703	6.5477	-0.255059	1.19338	0.255059
	W4_C2_F3	30.7806	30.3737	30.15	30.4348	0.184561	23.4456	23.3772	23.3587	23.3938	0.0264339	7.04095	0.238185	0.847811	-0.238185
	W4_V1_F1	30.7835	30.4074	30.031	30.4073	0.217216	23.6771	23.6266	23.6707	23.6581	0.0158563	6.74916	-0.0536066	1.03786	0.0536066	0.0273286	0.259366
	W4_V1_F2	29.2846	29.7191	29.4856	29.4964	0.125533	22.2865	22.2936	22.3209	22.3003	0.01049	7.19609	0.393332	0.761369	-0.393332
	W4_V1_F3	30.8845	30.6144	30.7173	30.7387	0.0787009	23.3857	23.3647	23.3334	23.3613	0.0151965	7.37741	0.574652	0.671448	-0.574652
	W4_V2_F1	28.7848	28.8346	28.867	28.8288	0.0239232	23.1751	23.2369	23.2249	23.2123	0.018945	5.61649	-1.18627	2.27564	1.18627
	W4_V2_F2	30.3076	30.3023	30.7616	30.4572	0.152248	23.3466	23.3626	23.352	23.3537	0.00468409	7.10342	0.300659	0.811882	-0.300659
	W4_V2_F3	29.8926	29.9943	29.6327	29.8398	0.10766	23.2347	23.2719	23.1828	23.2298	0.0258507	6.61003	-0.192732	1.14293	0.192732
Gene	Condition	R1	R2	R3	Average Ct	SD	rpl32 - R1	rpl32 - R2	rpl32 - R3	Average HKG Ct	SD	Ct gene - Ct HKG	ddCt=dCt treated group - Ave dCt control group	Fold change	Log2	Average	SD
Mxc	W2_C1_F1	29.5561	29.6165	29.4231	29.5319	0.0571352	22.0039	21.9511	22.0282	21.9944	0.0227425	7.53752	0.107374	0.928276	-0.107374	-3.05311e-16	0.114586
	W2_C1_F2	29.2194	28.8484	28.9059	28.9912	0.115277	22.0489	21.7719	21.7077	21.8428	0.104709	7.14837	-0.281776	1.21569	0.281776
	W2_C1_F3	29.2069	29.5182	29.2899	29.3383	0.0930797	21.9341	21.9702	21.9805	21.9616	0.0140609	7.37673	-0.0534158	1.03772	0.0534158
	W2_C2_F1	29.9848	29.9562	30.0169	29.986	0.0175415	22.5124	22.4116	22.316	22.4133	0.056691	7.57265	0.142503	0.905946	-0.142503
	W2_C2_F2	28.9699	28.9617	29.2831	29.0716	0.105795	21.9789	21.9725	21.9597	21.9704	0.00562959	7.1012	-0.328941	1.25609	0.328941
	W2_C2_F3	29.8432	30.1635	29.5064	29.8377	0.189691	21.9813	21.9774	22.0211	21.9933	0.0139694	7.8444	0.414255	0.750407	-0.414255
	W2_V1_F1	29.0583	29.1009	29.1619	29.107	0.0300609	22.1903	22.1803	22.1637	22.1781	0.00775524	6.92896	-0.501189	1.41538	0.501189	-0.0358142	0.183592
	W2_V1_F2	29.625	29.6227	29.795	29.6809	0.0570345	22.6139	22.543	22.4342	22.5304	0.0522605	7.15054	-0.279607	1.21386	0.279607
	W2_V1_F3	30.3614	30.3338	30.3163	30.3372	0.0131236	22.5717	22.6774	22.6701	22.6397	0.0340708	7.69745	0.267305	0.83087	-0.267305
	W2_V2_F1	29.593	29.9342	29.1671	29.5648	0.221894	22.5076	22.3374	22.3703	22.4051	0.0521051	7.15967	-0.270475	1.20621	0.270475
	W2_V2_F2	30.4447	30.0806	30.3476	30.291	0.108856	22.6174	22.4812	22.4407	22.5131	0.0534451	7.77784	0.347692	0.78584	-0.347692
	W2_V2_F3	30.2482	30.3725	30.2097	30.2768	0.0491138	22.1267	22.2537	22.2061	22.1955	0.0370514	8.0813	0.651159	0.636768	-0.651159
	W4_C1_F1	30.425	30.9444	30.6009	30.6567	0.152519	22.8196	22.8781	22.8495	22.8491	0.0168677	7.80767	0.27715	0.82522	-0.27715	-2.96059e-16	0.119987
	W4_C1_F2	29.802	29.7103	30.0819	29.8648	0.11176	22.198	22.4679	22.2496	22.3052	0.0827161	7.55957	0.0290521	0.980064	-0.0290521
	W4_C1_F3	29.5594	29.8579	30.0729	29.8301	0.148905	22.3564	22.318	22.2613	22.3119	0.0276183	7.51818	-0.0123386	1.00859	0.0123386
	W4_C2_F1	29.9385	30.0407	29.972	29.9837	0.0300746	22.8728	22.8019	22.8508	22.8418	0.0209336	7.14186	-0.388656	1.30917	0.388656
	W4_C2_F2	29.8037	29.8778	29.6364	29.7726	0.0714142	22.5194	22.4977	22.5123	22.5098	0.0064002	7.26284	-0.267682	1.20387	0.267682
	W4_C2_F3	30.7806	30.3737	30.15	30.4348	0.184561	22.5116	22.5728	22.5408	22.5418	0.0176825	7.89299	0.362474	0.777829	-0.362474
	W4_V1_F1	30.7835	30.4074	30.031	30.4073	0.217216	22.9593	22.8338	22.9538	22.9156	0.0409501	7.49165	-0.0388699	1.02731	0.0388699	0.215283	0.259978
	W4_V1_F2	29.2846	29.7191	29.4856	29.4964	0.125533	21.8286	21.8639	21.92	21.8708	0.026626	7.62559	0.0950718	0.936226	-0.0950718
	W4_V1_F3	30.8845	30.6144	30.7173	30.7387	0.0787009	22.9266	22.8784	22.7349	22.8466	0.0575983	7.89206	0.361544	0.778331	-0.361544
	W4_V2_F1	28.7848	28.8346	28.867	28.8288	0.0239232	22.7585	22.6948	22.808	22.7538	0.0327402	6.07502	-1.4555	2.74252	1.4555
	W4_V2_F2	30.3076	30.3023	30.7616	30.4572	0.152248	22.9809	22.9914	22.9397	22.9707	0.0157939	7.48647	-0.0440509	1.031	0.0440509
	W4_V2_F3	29.8926	29.9943	29.6327	29.8398	0.10766	22.6393	22.4481	22.4702	22.5192	0.0603974	7.32063	-0.209889	1.1566	0.209889
Gene	Condition	With etif3d	With rpl32	Average	Final average	Final SD
Mxc	W0_C1_F1	-0.276682	-0.359586	-0.318134	1.38778e-16	0.159246
	W0_C1_F2	0.163821	0.180489	0.172155
	W0_C1_F3	0.112861	0.179097	0.145979				Gene	Condition	Mean of ddCt
	W2_C1_F1	-0.0143228	-0.107374	-0.0608482	3.05311e-16	0.129777		Mxc	W0_C	1.38778e-16
	W2_C1_F2	0.324864	0.281776	0.30332					W2_C	3.05311e-16
	W2_C1_F3	0.131481	0.0534158	0.0924486					W2_V	0.0393526
	W2_C2_F1	-0.317948	-0.142503	-0.230226					W4_C	-5.73615e-16
	W2_C2_F2	0.394041	0.328941	0.361491					W4_V	0.121306
	W2_C2_F3	-0.518116	-0.414255	-0.466186
	W2_V1_F1	0.672915	0.501189	0.587052	0.0393526	0.175239
	W2_V1_F2	0.362819	0.279607	0.321213
	W2_V1_F3	-0.283708	-0.267305	-0.275507
	W2_V2_F1	0.430977	0.270475	0.350726
	W2_V2_F2	-0.304296	-0.347692	-0.325994
	W2_V2_F3	-0.191589	-0.651159	-0.421374
	W4_C1_F1	-0.294242	-0.27715	-0.285696	-5.73615e-16	0.104816
	W4_C1_F2	0.0286464	-0.0290521	-0.000202868
	W4_C1_F3	0.0416265	0.0123386	0.0269826
	W4_C2_F1	0.207095	0.388656	0.297875
	W4_C2_F2	0.255059	0.267682	0.261371
	W4_C2_F3	-0.238185	-0.362474	-0.30033
	W4_V1_F1	0.0536066	0.0388699	0.0462382	0.121306	0.257833
	W4_V1_F2	-0.393332	-0.0950718	-0.244202
	W4_V1_F3	-0.574652	-0.361544	-0.468098
	W4_V2_F1	1.18627	1.4555	1.32089
	W4_V2_F2	-0.300659	0.0440509	-0.128304
	W4_V2_F3	0.192732	0.209889	0.201311

[truncated: 22 more sheets: STAT1, TLR3, CCL20, IGHa, IGHb, IRF7, CD74, SAA5, CD4a, CD4b, IL1b, TLR5a, TLR5b, TNFa, LY6G6F, CD8a, IGHMa, IGHMc, INFg, IGHD …]
