# Supplementary material for: Oral Immunization of Larvae and Juvenile of Lumpfish (Cyclopterus lumpus) against Vibrio anguillarum Does Not Influence Systemic Immunity
Source: Vaccines (Basel). 2021 Jul 23;9(8):819. doi: 10.3390/vaccines9080819 (PMC8402551; doi:10.3390/vaccines9080819)
Supplement: Supplementary file 1 [file vaccines-09-00819-s001.zip › Supplemetary files, Dang et al/Supplemetary Table S2.xlsx]

## Sheet: Ct
Sample	Study 1								Study 2								Study 3								Study 4								Study 5							Study 6
	ccl19	cox2	hamp	il8a	il8b	il10	etif3d	rpl32	lgp2	mxa	mxb	mxc	stat1	tlr3	etif3d	rpl32	ccl20	igha	ighb	irf7	cd74	saa5	etif3d	rpl32	cd4a	cd4b	il1b	tlr5a	tlr5b	tnfa	etif3d	rpl32	ly6g6f	cd8a	ighma	ighmc	infg	etif3d	rpl32	ighd	tlr7	rsad2	etif3d	rpl32
W0_C1_F1	28.9735	27.4247	25.0139	26.8884	28.9803	30.402	22.1246	21.1154	28.7967	27.1118	29.4815	29.6675	26.7725	29.2881	22.2619	21.9815	28.4554	33.1599	33.407	29.6498	25.6494	24.0825	22.0114	18.6706	31.0144	28.5077	32.6201	29.3342	29.5766	29.3735	20.5873	17.5465	31.165	32.5142	33.2157	36.7386	33.3282	20.8415	17.7422	32.1154	30.0872	30.7575	20.4249	17.3424
W0_C1_F1	29.0552	27.2163	25.1228	26.9572	28.9847	29.9371	22.1781	20.8654	28.86	27.3372	29.6092	29.7406	26.6883	29.1105	22.3475	21.9966	28.6267	33.3173	32.2978	29.5504	25.5033	24.0601	22.0283	18.7003	30.8718	28.7495	31.9704	29.5077	29.4567	29.2234	20.6668	17.5751	32.4213	32.792	33.1759	35.3959	33.6545	20.8543	17.7065	32.069	29.9863	30.4404	20.4367	17.3966
W0_C1_F1	28.9262	27.2681	25.1774	26.9843	28.9957	30.2077	22.0296	20.8876	29.0386	27.429	29.4867	29.5644	26.6192	29.1571	22.3249	22.0079	28.3288	33.1468	32.3452	30.0124	25.541	24.0448	22.0399	18.7999	30.9086	28.7967	32.5367	28.7971	29.6942	29.5166	20.6042	17.5791	32.5555	32.1533	32.8142	35.8383	33.9685	20.8414	17.6864	32.358	30.5424	31.7423	20.4772	17.295
W0_C1_F2	29.082	27.2486	25.5973	27.2575	29.1346	30.7762	22.2044	20.9147	28.7159	27.247	29.0874	29.5464	27.0279	29.9471	22.4596	22.145	28.8464	31.9052	32.8141	29.5633	25.7976	23.9918	22.08	18.8322	30.92	29.4726	30.7182	30.3412	30.9418	28.9552	20.6488	17.553	32.8396	32.373	33.2778	36.2494	33.7987	20.8382	17.7452	32.4424	30.0284	30.579	20.5769	17.4568
W0_C1_F2	29.1821	27.1093	25.6618	27.1669	29.3386	30.2601	22.1967	21.1084	28.995	27.3089	29.2381	29.4022	27.0578	29.253	22.4707	22.5084	29.0196	33.7562	33.2178	29.9974	25.6307	24.1454	22.1563	18.8036	31.3007	29.2893	31.3341	29.6623	30.7097	29.3423	20.6481	17.5314	32.3723	31.8827	34.123	No amp	33.2977	20.889	17.7763	32.1175	30.5191	30.6882	20.5473	17.4856
W0_C1_F2	29.1596	27.1069	25.5315	27.4925	29.2031	30.6729	22.2339	21.1304	28.9967	27.1091	29.131	29.1973	26.9568	29.3034	22.4988	22.1261	29.083	33.5638	33.3428	29.8004	25.6213	24.0161	22.0997	18.7663	30.655	29.5815	31.0804	29.6591	30.2646	28.8869	20.6652	17.5125	31.9104	32.3818	33.4337	36.0382	34.0377	20.9807	17.7734	31.8043	30.2946	31.2402	20.5993	17.439
W0_C1_F3	29.7219	27.4026	25.7051	27.3175	29.0691	31.144	22.2052	21.1993	29.1015	27.0537	28.9927	29.236	26.9939	29.6487	22.4395	22.2944	28.7828	33.1259	32.8385	30.1769	25.915	24.5708	22.1411	18.8816	30.8548	29.5012	32.8399	29.6539	30.539	29.7518	20.8192	17.8842	32.3291	33.6018	32.7584	35.5432	34.846	20.9717	17.9121	33.3752	30.52	30.9355	20.5726	17.5586
W0_C1_F3	29.3725	27.4083	25.6254	27.2995	29.2506	30.7466	22.2033	21.2467	28.9958	27.0394	29.1849	29.503	27.0072	29.8917	22.3934	22.2276	28.7636	32.9211	32.4356	30.0923	25.7407	24.5503	22.0772	18.8705	30.9449	29.4956	32.941	29.9735	30.4391	29.859	20.7714	17.7721	31.6798	33.9545	33.6428	No amp	34.1639	20.8966	17.8672	33.0218	30.4081	30.7001	20.6332	17.6165
W0_C1_F3	29.3481	27.4419	25.5822	27.2313	29.0945	30.3361	22.1714	20.9814	29.1947	27.2798	29.2631	29.3531	26.9912	29.7047	22.3895	22.1996	28.7859	32.9142	32.7648	30.0566	25.8723	24.5241	22.0401	18.8931	31.0442	29.3794	33.1369	29.7737	30.6506	29.7063	20.7069	17.7065	32.4603	32.7851	33.3705	35.0406	34.4644	20.9899	17.9687	32.4095	30.6234	31.9507	20.6472	17.572
W2_C1_F1	28.0404	28.4916	24.4979	26.8843	27.784	31.1689	21.9829	20.8721	28.589	26.9706	29.8308	29.5561	26.186	28.7217	22.2157	22.0039	27.4837	30.7307	30.0764	28.9566	23.8078	23.4829	21.9494	18.6065	30.4376	28.5023	32.0059	30.1988	28.9919	29.423	20.6315	17.5459	31.5891	30.7506	32.4232	33.9611	31.4964	20.8349	17.8128	29.8291	30.888	31.7051	20.5224	17.4491
W2_C1_F1	28.2065	28.4268	24.6204	27.0763	30.2359	30.8134	21.9485	20.9668	28.8035	26.9903	29.5857	29.6165	26.2014	28.6902	22.2755	21.9511	27.6223	30.2431	30.2191	28.7271	23.896	23.5621	21.8809	18.6221	30.8745	28.7034	32.1272	29.5493	29.2449	30.0078	20.5763	17.5615	32.0885	30.7696	32.409	33.0627	33.0488	20.8481	17.8136	30.0597	31.5507	30.773	20.5299	17.4699
W2_C1_F1	28.156	28.2355	24.6296	26.9938	27.8298	31.485	22.0498	21.0437	28.6068	26.925	29.7971	29.4231	26.2386	28.637	22.2596	22.0282	27.6277	30.4586	31.1028	28.796	23.9258	23.496	21.8363	18.6382	31.015	28.545	32.0704	30.3658	29.365	29.2875	20.5961	17.5517	31.6649	30.6729	32.3123	33.5176	31.4263	20.8119	17.841	29.9561	31.2635	31.7678	20.465	17.401
W2_C1_F2	27.8947	28.3085	24.5153	26.8472	28.3605	31.3549	21.8918	20.8922	28.6323	26.586	28.954	29.2194	26.0758	28.4658	22.0567	22.0489	27.6448	30.2346	29.978	29.0706	23.8748	23.6218	21.994	18.6792	30.0551	28.2466	31.7907	30.417	29.5512	29.2609	20.6121	17.4741	31.3425	29.9442	32.7435	33.5014	32.5	20.7863	17.689	30.0427	31.4952	29.9606	20.3994	17.3538
W2_C1_F2	27.88	28.3155	24.5125	26.7967	29.7522	30.8991	21.8868	20.8065	28.4343	26.5634	28.576	28.8484	26.0169	28.4807	22.0976	21.7719	27.6033	29.9433	30.7628	28.8147	23.8336	23.4568	21.922	18.6511	30.2971	28.444	31.7473	30.0559	29.4709	29.1305	20.6215	17.4344	31.8723	29.8332	32.3833	33.1027	31.1567	20.6751	17.716	29.9788	31.6084	30.1391	20.3428	17.3731
W2_C1_F2	27.9813	28.3251	24.4899	26.917	28.369	31.6161	21.8803	20.6537	28.4509	26.7993	28.6991	28.9059	25.9352	28.4325	21.9919	21.7077	27.734	30.3417	30.3747	28.902	23.8212	23.6007	22.0466	18.7435	30.5244	28.3472	31.8814	29.4781	29.4584	28.938	20.6668	17.4742	32.8137	29.6318	32.4682	32.8922	32.3334	20.7662	17.7026	29.226	31.2343	30.1444	20.3887	17.3885
W2_C1_F3	27.4936	27.9644	24.4833	26.6661	28.0356	30.9254	21.8719	20.7827	28.5803	26.8612	29.1515	29.2069	26.1159	28.3111	22.1874	21.9341	27.4338	29.7893	30.1809	28.5468	23.7372	23.9876	21.8572	18.6239	30.1879	28.1338	31.4021	29.4806	29.0661	28.8245	20.5428	17.3612	30.8483	29.6419	32.2869	33.6399	31.7181	20.6219	17.6243	29.9846	30.9375	32.5546	20.2521	17.2778
W2_C1_F3	27.2168	28.3233	24.4294	26.5396	27.79	31.5337	21.8561	20.713	28.6032	26.7923	29.4521	29.5182	26.2641	28.5902	22.198	21.9702	28.1036	31.0586	30.0426	28.4018	23.7018	23.9843	21.9223	18.5576	30.2964	28.1235	31.3433	29.572	28.7976	28.4945	20.4112	17.3914	31.62	29.821	31.9324	34.088	31.5391	21.8916	17.6337	29.5655	30.8547	31.6494	20.1412	17.2149
W2_C1_F3	27.2492	27.9741	24.4533	26.5701	27.7502	30.9233	21.9495	20.6554	28.6668	26.8134	29.6101	29.2899	26.223	28.2579	22.2221	21.9805	27.3805	29.492	30.3556	28.506	23.7792	23.9722	21.9052	18.6305	30.3935	28.1947	31.3017	29.2612	28.6158	28.6245	20.5723	17.3478	30.5998	29.9711	32.0084	32.3464	31.6768	20.7598	17.6063	29.7142	30.4769	31.5561	20.2464	17.2942
W2_C2_F1	28.1906	28.7898	25.4578	27.5375	28.6509	33.4017	22.0742	21.1403	29.1763	27.0312	29.842	29.9848	26.3785	29.4605	22.4241	22.5124	27.9843	31.5922	31.3197	29.5325	24.2869	22.1202	22.1273	19.0482	30.5108	28.7256	32.1606	28.6838	29.6557	29.8069	20.6614	17.7803	32.4767	30.1191	33.687	34.1747	32.616	20.8114	17.9534	30.871	31.9379	31.2023	20.6681	17.667
W2_C2_F1	28.0551	28.9054	25.4642	27.6163	28.7078	31.2743	22.1281	21.1566	28.8137	27.1838	29.909	29.9562	26.4007	29.4585	22.4067	22.4116	28.2948	31.6057	31.1475	29.4401	24.2273	22.0388	22.0537	18.9806	30.6788	30.5501	31.948	28.8232	29.74	29.4424	20.5541	17.7268	31.9591	30.1463	33.1404	34.065	31.9858	20.8321	17.9872	31.6358	31.7017	31.3183	20.5793	17.7217
W2_C2_F1	28.1144	28.7275	25.5209	27.4821	28.7801	31.3461	22.0347	21.1444	28.9371	27.0139	30.168	30.0169	26.3697	29.4018	22.3713	22.316	28.0738	31.7945	31.7183	29.2531	24.1646	22.0612	22.0899	19.0067	30.4434	28.6718	32.319	28.6516	30.0285	29.935	20.6081	17.7934	32.0018	29.98	32.9871	33.779	32.5004	20.9033	17.9598	30.9993	32.1337	32.4831	20.5483	17.6471
W2_C2_F2	28.2906	28.5128	25.0342	27.0789	28.5876	31.5209	21.9754	20.9442	28.7638	26.9012	29.3852	28.9699	32.1329	28.8432	22.2122	21.9789	28.0914	30.7212	31.0628	29.4522	24.2844	24.3042	22.3146	19.1689	30.9096	28.5301	31.8314	29.9832	29.1076	29.2876	20.4343	17.4992	32.0738	29.8503	32.3683	33.2435	31.5	20.5955	17.7074	30.0188	31.8119	29.9032	20.1799	17.3491
W2_C2_F2	28.0352	28.4603	25.0423	27.2632	28.8056	32.3004	21.96	21.0111	28.6554	26.7811	29.5673	28.9617	26.1735	29.1548	22.1356	21.9725	28.0059	31.3622	31.0289	29.4478	24.2538	24.3755	22.3428	19.2036	30.7293	28.3636	32.3524	29.9411	29.5244	29.3242	20.4722	17.5721	31.8251	29.5459	32.9264	33.4197	31.9971	20.6424	17.7951	29.6856	31.8139	30.2772	20.2356	17.3723
W2_C2_F2	27.7476	28.6156	24.9194	27.1229	28.577	31.844	22.0187	20.8686	28.3175	26.9627	29.3025	29.2831	26.3115	29.0249	22.2471	21.9597	27.751	31.33	30.9761	29.443	24.3257	24.3042	22.2962	19.1394	29.8677	28.2336	31.6362	29.8695	29.7658	29.4813	20.4605	17.4568	31.4222	29.6898	32.5497	33.5128	31.9232	20.6156	17.7108	29.8263	32.0223	30.3498	20.2651	17.2962
W2_C2_F3	28.1006	28.7492	24.9988	26.8381	28.6621	31.9836	21.8388	21.0212	28.8693	26.9569	29.4795	29.8432	26.3305	29.113	22.0416	21.9813	27.9812	31.2452	30.3507	29.2855	24.055	23.9107	21.9605	18.7408	30.3778	28.8462	31.9992	29.9118	29.6337	29.4662	20.4517	17.4601	31.66	30.0843	33.1401	33.4496	32.2024	20.8394	17.8181	30.0383	31.2422	31.578	20.4385	17.4858
W2_C2_F3	28.2172	28.5267	25.0668	26.9089	28.5261	31.7699	21.9246	20.9802	28.8276	27.1203	29.4182	30.1635	26.3452	29.2462	22.0819	21.9774	27.7059	30.9476	30.5593	29.334	24.1162	23.9835	21.967	18.8557	30.6971	28.8901	31.5514	30.0026	29.7334	28.9426	20.4603	17.6793	31.7728	29.9459	32.3859	34.674	31.5578	20.8391	17.8729	30.063	30.905	31.8313	20.433	17.4709
W2_C2_F3	28.2113	28.695	25.2218	26.8883	28.5521	32.7228	21.9268	21.1219	28.9024	27.024	29.7783	29.5064	26.38	29.1105	22.0333	22.0211	27.949	31.5827	31.2976	29.2758	24.2263	23.9225	22.0259	18.8752	30.1198	28.9377	31.8828	30.1834	29.6193	28.8349	20.4796	17.6713	31.0675	30.0974	33.316	34.1899	32.0317	20.8409	17.9406	30.3448	31.4425	32.1504	20.4275	17.5349
W2_V1_F1	26.9397	28.764	25.2114	26.5261	27.8861	31.0615	22.4063	21.2459	28.0186	26.7479	29.0663	29.0583	25.7196	28.7094	22.5054	22.1903	27.1117	28.9747	28.9023	28.8962	23.3128	21.0342	22.4208	19.0232	30.8686	28.4967	30.7537	27.7916	28.8795	28.8693	20.9883	17.8796	32.7231	29.5154	32.1769	31.0781	30.4006	21.3121	18.0477	30.4631	31.7423	31.2986	20.9739	17.8064
W2_V1_F1	26.8068	28.3642	25.0624	26.679	27.8898	30.5475	22.3589	21.339	28.1141	26.7858	29.01	29.1009	25.6921	28.6775	22.4888	22.1803	27.2136	29.2702	29.4219	28.9303	23.299	21.0264	22.4403	18.9629	30.6779	28.965	31.4113	27.6854	29.0065	28.6657	21.0656	17.8538	32.2327	29.2831	32.3761	31.7965	31.1436	21.3037	18.0312	29.8043	32.1996	31.0865	20.9358	17.7578
W2_V1_F1	26.6769	28.5414	25.0942	26.5326	27.762	30.6721	22.3811	21.1744	27.9989	26.8267	28.994	29.1619	25.876	28.645	22.5438	22.1637	27.2666	28.6901	29.2599	28.7456	23.3235	21.0329	22.4778	18.998	30.3811	28.8232	31.2515	27.7224	29.1044	28.5024	21.0258	17.9085	31.9832	29.5953	32.3394	31.3976	31.1377	21.2685	18.213	30.141	32.8058	31.4519	20.9073	17.8278
W2_V1_F2	27.1409	28.803	25.6183	27.1235	28.057	30.4972	22.4865	21.5049	28.5563	27.3138	29.4361	29.625	26.3988	28.7908	22.7623	22.6139	27.4165	29.4192	29.5684	28.9785	23.6127	21.5845	22.4294	19.0129	31.4342	28.9676	31.6633	28.3466	29.5917	29.0789	20.9762	17.8393	32.9441	29.742	32.3625	31.666	30.9919	21.1222	18.064	30.7016	32.1336	30.7821	20.8547	17.7314
W2_V1_F2	27.2054	28.7947	25.5552	27.2036	27.993	30.8372	22.5717	21.4773	28.64	27.2087	29.7981	29.6227	26.2739	28.7415	22.8148	22.543	27.4233	29.6764	29.6525	28.9523	23.6776	21.7037	22.4686	19.0483	30.9823	28.9834	31.5269	28.5	29.7267	28.9514	21.102	17.9184	32.9765	29.5726	32.6879	31.7873	30.8044	21.2875	18.1022	30.7048	31.9104	30.5566	20.9412	17.8097
W2_V1_F2	27.2165	28.7389	25.5611	27.0683	27.9228	31.832	22.545	21.503	28.4515	27.3895	29.7218	29.795	26.3477	28.7171	22.7521	22.4342	27.4477	29.4818	30.0132	29.118	23.4978	21.7124	22.4148	19.012	31.1427	28.8294	31.4405	28.4178	29.8223	28.7005	20.9929	17.868	32.1364	29.8298	32.7321	31.7657	31.1315	21.2401	18.0987	30.4055	32.5932	31.1331	20.8803	17.7635
W2_V1_F3	27.7608	28.9315	26.0309	27.6692	28.0398	31.7313	22.5991	21.4338	29.1641	27.7518	29.5515	30.3614	26.704	29.0042	22.7992	22.5717	27.7603	30.1412	30.2251	29.1306	24.0242	24.3651	22.5587	19.1819	31.2855	29.7442	31.7234	30.4206	30.6721	29.3737	21.1796	18.0776	32.9241	30.3425	32.6442	33.9056	31.3123	21.3778	18.2483	30.807	32.7573	30.9646	20.9914	17.9261
W2_V1_F3	27.6667	28.9811	26.1221	27.6591	27.7848	32.0023	22.5429	21.699	28.8637	27.5579	30.0752	30.3338	26.6626	28.9581	22.75	22.6774	27.5886	30.3186	30.3378	29.3614	24.0963	24.398	22.4373	19.1811	31.3786	29.31	32.1859	30.5953	30.3443	29.5134	21.1955	18.0503	33.5418	29.6165	33.7264	32.3381	32.0263	21.3124	18.2068	30.528	32.8009	31.9592	20.922	17.9477
W2_V1_F3	27.7301	29.2763	25.9913	27.6208	28.174	31.3379	22.6065	21.4949	28.8771	27.6123	29.9917	30.3163	26.7381	29.1722	22.8093	22.6701	27.5704	30.581	30.8128	29.2357	24.0145	24.3077	22.5665	19.301	31.3083	29.4401	32.3479	30.685	30.8334	28.9448	21.176	18.0631	33.4921	29.9596	32.8779	33.3293	31.6976	21.3363	18.2629	30.9331	32.5799	31.3656	20.981	17.9396
W2_V2_F1	27.4645	28.4758	25.0925	27.0738	28.427	30.7902	22.4816	21.3678	28.5678	27.4909	29.3719	29.593	26.4996	28.7917	22.694	22.5076	27.8374	29.394	29.9857	29.2531	23.7836	24.3702	22.4251	19.0332	31.444	28.8269	33.0491	30.3842	29.7072	29.1998	20.9786	18.103	32.6822	29.5501	33.4335	32.5337	31.0384	21.2406	18.076	30.1831	32.1939	31.8717	20.8421	17.6974
W2_V2_F1	27.6313	28.6827	25.2874	27.0977	28.5918	31.3724	22.4651	21.3657	28.9039	27.3981	29.867	29.9342	26.5723	28.9447	22.771	22.3374	27.9241	29.2881	29.9721	29.0639	23.7495	24.5072	22.6519	19.0588	31.2324	28.7989	32.861	30.147	30.0282	29.7412	21.1053	17.9422	32.5716	29.594	32.6309	32.4961	31.5653	21.2671	18.019	30.306	32.1387	31.7942	20.892	17.7587
W2_V2_F1	27.514	28.5011	25.211	27.2657	28.4497	30.8478	22.3657	21.1961	28.4491	27.3142	29.6968	29.1671	26.6915	28.7793	22.7203	22.3703	27.7887	29.3267	30.1251	29.0773	23.8649	24.5204	22.6558	19.0069	31.1417	28.9991	32.5019	30.5066	29.9591	29.4573	21.0559	17.9084	31.551	29.0867	32.3663	32.4554	31.4554	21.2488	17.9782	30.142	32.5118	31.3146	20.8864	17.6576
W2_V2_F2	27.9573	28.9093	25.7369	28.4252	28.3087	31.7642	22.4544	21.3936	28.967	27.4828	29.7253	30.4447	26.5541	29.5364	22.7597	22.6174	28.2961	30.9483	30.9728	30.0468	24.1885	23.6078	22.5428	19.3189	30.7906	29.9044	32.9964	31.3085	31.1546	30.8926	21.1109	18.0732	33.2429	30.0312	33.9966	34.9046	31.1309	21.1891	18.245	31.3344	32.7235	31.6253	20.8005	17.8291
W2_V2_F2	28.0203	29.229	25.7498	28.0976	28.2601	31.1458	22.3816	21.4865	28.9692	27.6827	29.7987	30.0806	26.7111	29.5711	22.6807	22.4812	28.3004	31.5451	30.6404	29.8697	24.0835	23.6849	22.4235	19.2334	30.8637	29.5165	32.8003	32.004	31.1496	30.2858	21.122	18.0317	31.8448	29.7895	33.59	34.0761	32.1642	21.2917	18.2016	31.2017	32.591	31.2302	20.8682	17.8073
W2_V2_F2	28.0503	28.9748	25.6094	27.9875	28.3006	31.7631	22.4422	21.2852	29.0862	27.6638	29.5982	30.3476	26.6139	29.5454	22.7177	22.4407	27.999	31.0204	30.7566	30.1973	24.2318	23.6588	22.4805	19.2783	31.171	29.7121	33.9129	30.5724	30.889	29.4936	21.0521	18.0065	33.6697	30.0074	34.1086	34.0452	33.2309	21.1985	18.2187	31.4085	32.6479	31.4337	20.9554	17.9316
W2_V2_F3	27.9749	29.1134	25.6709	28.0109	29.0206	31.6566	22.4259	21.8618	29.1074	27.6984	30.2749	30.2482	26.6923	29.7752	22.7757	22.1267	27.9108	30.2253	30.5286	29.5044	24.4721	24.3951	22.5167	19.3391	30.7574	29.1052	32.9069	31.1121	30.5764	29.8419	21.0676	18.1064	33.1923	29.9876	33.0137	32.4933	31.1697	21.295	18.1896	31.3447	32.9645	32.3698	20.94	17.9856
W2_V2_F3	28.0489	29.1425	25.8727	28.0707	29.0285	31.9589	22.4964	21.93	29.1804	27.6727	29.9388	30.3725	26.9083	29.5494	22.8489	22.2537	27.7201	30.408	30.5651	29.7035	24.6135	24.2681	22.5147	19.3054	31.1405	29.2872	32.4637	31.0359	30.9334	30.45	21.1497	18.0398	33.0993	30.0765	33.2165	33.5033	31.4673	21.2284	18.2335	30.5041	No amp	32.0853	20.8182	17.851
W2_V2_F3	28.0396	29.1918	25.7811	27.911	29.0301	32.571	22.4527	21.8803	29.2744	27.6702	30.0843	30.2097	27.1701	29.572	22.8291	22.2061	27.8162	30.2225	29.9576	29.7287	24.4666	24.3311	22.5107	19.3266	31.3395	29.3857	32.416	31.4373	30.7284	29.9649	21.1436	18.0805	32.4869	29.7747	33.0203	33.4797	32.1879	21.2007	18.2783	31.2694	32.3684	31.5662	20.9913	18.5656
W4_C1_F1	28.6575	30.0801	26.0838	28.9365	30.7311	32.2325	23.3296	22.7878	29.4457	27.9472	29.9732	30.425	27.0249	30.1117	23.531	22.8196	28.0217	30.5174	29.8352	30.3164	24.0239	24.9863	23.4653	20.1157	31.9393	30.0277	32.7213	31.5687	30.8683	30.8851	21.9358	18.8888	34.6969	29.5473	33.7843	33.2305	32.6791	22.0204	18.9938	31.1829	32.997	32.4488	21.7892	18.831
W4_C1_F1	28.6881	29.8561	26.1283	28.9138	30.0466	31.9653	23.3019	22.6065	29.3798	27.7741	30.1608	30.9444	26.8195	29.9025	23.5929	22.8781	28.1469	30.6236	29.9045	30.3004	24.0725	25.0774	23.3594	20.117	31.9325	30.3956	31.245	31.7925	30.3873	30.9163	22.0193	18.857	32.6726	29.5873	33.0887	33.282	31.7453	22.0851	19.1251	31.3835	34.6476	32.4728	21.8088	18.7899
W4_C1_F1	28.6887	30.1977	26.119	28.9629	30.7156	32.7334	23.3337	22.7258	29.7094	27.7216	30.3123	30.6009	26.9828	30.4239	23.5553	22.8495	28.2002	30.7147	29.5627	30.4251	23.9501	25.0443	23.4038	20.0735	32.1087	30.2908	33.1954	31.463	30.6979	30.099	22.0337	18.8717	36.2448	29.2653	33.8535	32.8567	31.8791	22.0781	18.9801	31.0343	34.2527	32.8145	21.761	18.7121
W4_C1_F2	27.3063	29.1643	25.6805	28.5335	29.5066	31.0338	22.9784	21.979	28.8008	26.8928	29.1873	29.802	26.3659	29.5299	23.0392	22.198	27.6045	29.5402	28.7299	30.0665	23.453	24.0838	23.0521	19.5382	31.3759	29.3807	31.6502	31.3378	30.6232	30.2124	21.6572	18.3958	33.6052	28.9158	32.9932	31.7213	30.525	21.7559	18.5513	30.3887	33.2174	33.1548	21.4234	18.1027
W4_C1_F2	27.3081	29.1184	25.6794	28.7458	29.5245	31.3246	22.9662	22.0025	28.5149	26.81	29.5579	29.7103	26.5662	29.6413	23.1299	22.4679	27.6302	29.2133	28.702	29.8598	23.4133	24.0026	23.0351	19.6172	31.5657	29.5574	31.8948	31.335	30.3569	30.1533	21.6609	18.4373	32.6521	29.6625	32.6526	32.0288	31.162	21.8624	18.5377	30.4175	33.2457	31.2818	21.4161	18.3844
W4_C1_F2	27.3439	28.8912	25.7477	28.5708	31.5234	31.2406	22.9437	22.123	28.6123	27.1262	29.3491	30.0819	26.7436	29.5062	23.1029	22.2496	27.6268	29.0058	28.9609	29.957	23.5358	24.0477	23.0648	19.657	31.5066	29.9758	32.0544	31.1151	30.2526	29.2878	21.6593	18.3503	33.6647	29.1742	32.4863	31.7342	30.7527	21.8524	18.6833	31.0084	34.0134	32.3167	21.6952	18.4936
W4_C1_F3	28.1711	29.1721	25.5037	28.4018	No amp	31.7489	22.9998	22.2626	28.7556	26.9312	29.849	29.5594	26.8116	29.924	23.083	22.3564	27.742	29.5321	28.8824	30.1731	23.4791	24.2957	22.9091	19.6001	32.0845	30.231	32.1081	31.6401	30.8252	29.9189	21.5199	18.4051	33.4668	29.4025	32.8171	32.1224	31.3995	21.7728	18.4861	31.0739	33.162	31.794	21.4942	18.234
W4_C1_F3	28.6117	29.1546	25.4427	28.593	29.6816	31.0193	22.912	22.1688	28.8713	26.8561	29.7674	29.8579	26.7062	30.1461	23.0637	22.318	27.5821	29.8543	28.859	29.9724	23.457	24.4573	23.0351	19.5854	32.1537	29.94	32.4198	31.7276	30.0781	30.4681	21.7649	18.3779	36.1332	29.1748	33.1447	32.2549	30.8196	21.7966	18.658	31.8268	33.1722	31.6822	21.7232	18.3397
W4_C1_F3	28.1936	29.266	25.475	28.4855	29.8159	31.3785	22.9418	22.2705	29.0018	26.9136	29.3979	30.0729	26.708	30.0114	23.0601	22.2613	27.6481	29.98	28.7762	29.8286	23.3867	24.395	22.9255	19.6222	31.9839	30.1167	32.3568	30.8222	30.385	30.6353	21.6118	18.4805	33.1817	29.0632	33.0499	33.177	30.9899	21.7622	18.5689	31.1625	34.9521	30.876	21.3758	18.2085
W4_C2_F1	28.1246	30.4697	26.125	28.0896	29.7159	33.3612	23.2782	22.8017	29.1097	27.4046	29.9617	29.9385	26.7566	29.7072	23.4082	22.8728	29.2856	30.8298	28.939	30.2707	23.8999	24.7169	23.4404	20.1325	32.0127	30.727	32.6928	32.2272	30.3369	31.0709	21.9628	18.9654	33.8078	30.2356	33.6515	32.8578	32.8319	22.1091	19.1048	31.7731	34.7553	32.7039	21.6998	18.8357
W4_C2_F1	27.9631	30.1318	25.7238	28.2013	29.9449	33.4079	23.2652	22.5902	29.2187	27.21	30.0513	30.0407	26.9925	29.9624	23.3706	22.8019	28.3203	30.3941	28.9482	30.2749	23.9598	24.6358	23.3548	20.1131	31.8596	30.98	32.9628	31.5417	30.633	31.0622	21.9926	18.9535	34.9576	30.0424	33.958	32.7526	31.4902	22.1541	19.1272	31.9399	36.286	31.7651	21.7796	18.7624
W4_C2_F1	27.9792	30.2939	25.7677	28.1311	30.118	32.7752	23.2072	22.6258	29.3819	27.4126	29.7795	29.972	26.9739	30.4546	23.3853	22.8508	28.4637	30.5363	28.9004	30.2288	23.9488	24.7024	23.3451	20.1691	31.829	30.8936	33.6236	32.054	31.1377	31.2444	21.9277	18.9212	33.2046	29.9591	33.9843	33.0827	31.6414	22.0588	19.0515	32.4454	No amp	31.7121	21.7469	18.7708
W4_C2_F2	27.9551	30.0096	25.668	28.5318	29.9184	34.01	23.0374	22.2535	28.9183	26.7276	29.178	29.8037	26.6778	29.8783	23.2216	22.5194	27.8512	29.4963	28.4956	29.7567	23.5407	24.6218	22.9845	19.707	32.8169	30.3965	32.7123	30.5734	30.163	30.6408	21.6263	18.5064	34.0338	29.618	32.7576	32.2209	31.4618	21.6995	18.7163	30.7614	33.746	32.6194	21.4458	18.3293
W4_C2_F2	28.031	29.6834	25.6504	28.5279	29.6389	32.5112	22.9692	22.3171	28.777	26.9841	29.6645	29.8778	26.5543	29.6779	23.2457	22.4977	27.9215	29.7022	28.4582	29.7085	23.5981	24.7563	23.0862	19.8876	32.298	30.1432	32.5589	31.3599	30.7782	30.4708	21.6961	18.5913	32.9752	29.4592	32.9067	31.6323	31.9465	21.7148	18.735	31.1145	34.0242	31.2819	21.393	18.4091
W4_C2_F2	28.0317	29.8915	25.5513	28.4571	29.8592	32.1058	22.9884	22.2146	28.9021	26.8019	29.4717	29.6364	26.605	29.6525	23.2074	22.5123	27.9963	29.3559	28.3066	29.7303	23.5981	24.5833	23.0307	19.7658	31.3587	30.1287	32.2398	31.3844	30.3478	30.3822	21.6366	18.5353	32.7778	29.3973	32.7868	32.3132	31.9386	21.9093	18.6543	31.0936	33.6281	32.104	21.3691	18.401
W4_C2_F3	27.8319	30.0075	26.1732	28.8987	29.3549	32.7328	23.2047	22.4166	28.9837	27.5896	30.2911	30.7806	26.5353	30.4247	23.4456	22.5116	28.4655	31.0049	29.9982	29.7948	24.0136	24.5343	23.301	19.9216	31.8223	30.9795	32.4435	32.02	30.9166	31.1569	21.8307	18.7401	33.891	29.5078	33.9127	32.756	31.6797	22.1265	18.8589	31.3509	33.4226	34.9859	21.7387	18.6056
W4_C2_F3	27.7878	29.9692	26.1683	28.8263	29.5902	32.6102	23.1445	22.3943	28.9846	27.4704	30.1124	30.3737	26.7629	29.9104	23.3772	22.5728	28.3774	30.8808	30.0275	30.0176	23.9958	24.4398	23.1883	19.8267	32.3821	30.0037	33.2623	32.4951	30.77	31.0089	21.8336	18.6978	37.2905	28.921	33.8997	33.2046	32.3855	22.1105	18.8388	31.3954	33.9026	31.5007	21.8603	18.5954
W4_C2_F3	27.8435	30.3037	26.2703	28.4796	29.3012	33.047	23.1878	22.4111	29.0125	27.3255	30.1794	30.15	26.4859	30.2094	23.3587	22.5408	28.2708	30.7228	30.2532	30.151	23.9566	24.4451	23.3923	19.8499	32.1192	30.2953	33.1748	32.2658	30.9138	30.172	21.8096	18.6672	34.0281	29.4762	33.5203	34.2629	31.0002	22.0566	18.8567	31.255	34.5527	33.3758	21.6555	18.5894
W4_V1_F1	28.0158	30.1527	25.9142	28.8627	30.7987	31.5287	23.4232	22.9429	29.6117	27.697	29.9726	30.7835	27.1282	30.8631	23.6771	22.9593	28.976	30.2864	29.0558	30.5005	24.0454	25.1815	23.6279	20.2444	32.312	30.8653	32.9578	31.8279	30.8876	30.5816	22.1335	19.0671	32.7133	30.1904	33.4301	33.5576	31.6008	22.4329	19.1735	32.3678	34.6606	33.5889	21.9172	18.9528
W4_V1_F1	27.9528	30.5208	25.9832	29.1197	30.5908	31.2498	23.4404	22.9234	29.5233	27.5919	30.2539	30.4074	26.9843	30.3789	23.6266	22.8338	28.9534	30.3562	29.285	30.5901	24.1001	25.1529	23.595	20.2729	32.5194	31.1485	33.4415	32.5512	30.3398	31.0402	22.1599	19.0558	34.2248	29.6415	33.2935	32.1211	31.8718	22.3762	19.232	32.2085	35.1237	33.2282	22.2205	18.9754
W4_V1_F1	27.5128	30.1819	25.8861	28.9474	30.82	31.5346	23.4435	22.8608	29.1677	27.6341	30.4532	30.031	27.0544	30.2288	23.6707	22.9538	28.4807	30.3309	29.1014	30.4017	24.0715	25.1184	23.6174	20.2401	32.9474	30.2611	32.9562	31.5684	30.1391	30.3069	22.0951	19.0265	33.1146	30.1984	33.156	32.9774	31.7895	22.271	19.1919	31.672	34.9874	34.1742	21.9252	18.9791
W4_V1_F2	27.161	29.1414	24.68	27.6889	28.697	30.4582	22.1248	21.4345	28.4044	26.6503	29.1082	29.2846	26.3846	29.1574	22.2865	21.8286	27.4338	29.0022	27.7248	29.3758	23.0558	24.3031	22.3738	18.9941	31.865	29.9372	31.6102	29.7837	29.9822	29.3926	20.9622	17.8764	32.9081	28.9365	32.4408	31.4137	30.4211	20.9814	17.9898	30.7294	32.6383	31.1348	20.5631	17.7025
W4_V1_F2	27.1914	28.9713	24.7319	27.8407	28.6346	29.9262	22.1372	21.5087	28.5476	26.8046	29.3683	29.7191	26.1771	29.0529	22.2936	21.8639	27.5138	28.9463	27.6509	29.1319	23.1175	24.2877	22.3413	19.0859	32.0269	29.4394	31.4397	30.3064	30.2881	30.2444	20.9573	17.9881	32.2088	29.0973	32.9597	31.5508	30.3128	21.0115	18.1069	30.8344	33.5442	32.9162	20.6849	17.6473
W4_V1_F2	27.1859	29.094	24.7804	27.978	28.853	30.3262	22.2343	21.7006	28.4763	26.633	29.3782	29.4856	26.244	29.5554	22.3209	21.92	27.4671	28.8655	27.9773	29.4337	23.0655	24.1463	22.3492	19.0949	31.0069	29.9636	31.5159	30.4081	30.108	29.4507	20.9433	17.9204	32.5355	29.1733	32.7979	31.1064	30.2413	20.6262	18.0159	30.6406	33.7425	32.9411	20.7994	17.8029
W4_V1_F3	28.0157	30.249	26.129	28.8449	29.9667	32.0049	23.1478	22.7298	29.5642	27.7163	30.315	30.8845	27.073	30.1233	23.3857	22.9266	29.0142	30.3558	29.114	30.082	24.2416	24.9008	23.2872	19.9119	31.9975	30.2535	33.2315	31.7479	30.045	30.174	21.9281	18.8603	33.4437	29.5081	32.7672	32.7021	31.5596	21.8771	18.9617	31.2244	34.1129	32.0928	21.6351	18.6971
W4_V1_F3	27.8284	30.0873	25.9918	28.9967	29.9243	31.9971	23.1752	22.5159	29.3847	27.8085	29.9954	30.6144	26.9965	30.5331	23.3647	22.8784	28.8495	29.7986	29.1115	30.1328	24.132	24.7881	23.2745	19.9907	31.5676	30.0477	33.4048	31.9588	30.5556	30.5725	21.9032	18.8138	34.4863	29.6168	33.4338	32.54	31.5541	21.9784	18.9642	31.7384	34.5059	33.142	21.641	18.6947
W4_V1_F3	27.8261	30.3233	26.0227	28.7288	30.0649	31.2986	23.1261	22.7675	29.8491	27.8192	30.689	30.7173	27.1001	30.5493	23.3334	22.7349	28.5664	29.8597	29.1342	30.623	24.2299	24.8203	23.1511	19.9708	31.2983	29.7217	33.9566	31.5111	30.1611	30.6148	21.8963	18.7419	35.4652	29.212	33.112	33.0947	31.4262	21.9723	18.8957	31.6922	34.5558	32.6558	21.6209	18.6716
W4_V2_F1	27.4805	29.9644	25.4316	28.2454	29.6132	31.1208	23.0605	22.4959	28.965	26.8743	29.0461	28.7848	26.7984	30.0894	23.1751	22.7585	28.6728	30.1839	28.7783	30.363	24.3688	24.8031	23.1209	19.857	31.6609	29.9779	32.0216	32.0897	30.3085	30.5847	21.7196	18.6093	33.4033	29.2086	33.4657	32.115	31.9693	21.8643	18.8316	30.6538	33.6032	30.1055	21.4849	18.5176
W4_V2_F1	27.459	30.5281	25.4383	27.8984	29.7054	31.2059	23.0424	22.611	29.1622	26.7808	28.5878	28.8346	26.924	30.0653	23.2369	22.6948	28.5326	29.4602	28.5521	30.0264	24.2076	24.915	23.084	19.8431	32.6307	30.3043	32.6934	31.7405	30.3674	30.5994	21.7377	18.7559	33.5254	29.3095	33.4065	31.832	31.3219	21.8746	19.0122	31.2614	33.3967	29.9887	21.4935	18.4938
W4_V2_F1	27.5748	29.6242	25.4756	27.9789	29.7321	30.899	23.0288	22.329	29.0191	26.7459	28.7572	28.867	26.7038	29.9613	23.2249	22.808	28.5837	29.4232	28.4934	29.9251	24.1185	24.8963	23.2106	19.9347	31.6203	30.048	32.2112	32.551	30.393	30.5701	21.6149	18.6938	34.4706	29.1474	32.9417	32.2187	31.7067	21.8732	18.8691	30.8683	34.6485	29.747	21.4845	18.5025
W4_V2_F2	28.8531	30.3625	25.9671	28.561	30.5961	31.9786	23.343	22.8765	29.7747	27.9036	30.2493	30.3076	26.8043	31.138	23.3466	22.9809	30.0174	29.8724	28.7574	30.6499	24.6263	25.242	23.2197	20.1597	31.9552	29.9766	33.0166	31.5567	30.6548	30.4082	21.7601	18.9608	35.693	29.4395	33.3899	32.8082	31.581	21.8797	19.0304	31.0697	34.1516	32.6706	21.53	18.6984
W4_V2_F2	28.5301	30.6569	26.0444	28.639	29.9272	32.2795	23.1916	22.9786	29.6467	27.8252	30.2008	30.3023	27.0991	30.6172	23.3626	22.9914	28.9282	29.7155	29.2272	30.4375	24.7553	25.2136	23.2643	20.1269	31.5719	29.9999	33.3788	32.3056	30.062	30.6596	21.7678	18.8179	34.3586	29.3558	33.6911	32.0393	32.2885	21.969	19.0295	31.427	34.3047	31.6907	28.3547	18.7776
W4_V2_F2	28.7991	30.8298	26.0293	28.6608	30.4387	33.0177	23.235	22.8231	29.5223	28.0379	30.4532	30.7616	27.1194	30.3562	23.352	22.9397	28.8767	29.7541	28.6162	30.4429	24.5871	25.2584	23.1696	20.2063	31.0972	29.9911	33.6516	31.6821	30.7409	30.9666	21.8592	18.9028	33.7616	29.3155	32.7989	32.4437	32.125	21.9561	19.157	31.3119	33.4167	34.8396	21.55	18.7825
W4_V2_F3	27.6123	29.337	25.5793	27.9434	29.0531	30.9441	23.1261	22.3404	28.9637	27.1799	30.044	29.8926	26.5647	29.2558	23.2347	22.6393	28.1	29.7933	29.0209	29.6183	No amp	24.6181	23.095	19.7689	31.5499	29.843	31.5354	30.4291	30.3601	30.0821	21.7233	18.5288	32.7723	29.2771	33.1727	31.708	30.8055	21.8753	18.7053	30.6474	34.5719	31.1488	21.4125	18.3648
W4_V2_F3	27.6834	29.5367	25.6539	28.0427	29.4302	31.3941	23.116	22.589	28.969	27.1014	29.9696	29.9943	26.5977	29.5174	23.2719	22.4481	28.1287	29.3054	28.4161	29.6878	23.7697	24.667	23.2136	19.8015	31.6394	29.8523	31.6004	30.2048	29.5684	29.8858	21.6281	18.5558	33.3221	28.7612	33.6135	31.6547	30.7968	21.7832	18.7752	30.3891	33.3346	30.7968	21.4275	18.3537
W4_V2_F3	27.6084	29.4358	25.5758	27.9733	29.2911	30.8323	23.0286	22.3901	29.0081	27.2894	29.6181	29.6327	26.3804	29.9113	23.1828	22.4702	28.0695	29.5475	28.5309	29.6224	23.6522	24.5587	23.1501	19.8267	30.9229	29.903	32.0549	30.2507	29.9309	29.8972	21.6625	18.507	33.0047	29.2185	32.8152	31.1146	30.6971	21.8239	18.6976	30.3762	33.5385	31.1801	21.4212	18.3979
linker_plate1	27.4766	28.0156	24.9406	26.8669	28.1938	30.4847	22.0681	20.8715	28.441	26.8412	29.4643	29.1398	25.9633	28.7939	22.349	22.1542	28.2787	30.3218	29.9944	29.4494	23.9799	23.4434	22.6988	19.4372	30.7409	28.7651	31.6329	29.2172	29.4981	29.5095	20.9755	17.9788	31.849	29.4306	32.5403	31.3334	31.0011	21.2485	18.1301	30.1347	31.974	31.3487	20.8803	17.826
linker_plate1	27.5154	28.0539	24.9318	26.9755	28.0328	30.1392	22.1158	20.8208	28.2675	26.7143	29.2985	29.2172	25.985	28.8538	22.4187	22.0702	28.2631	30.1479	30.7528	29.4182	24.0461	23.4014	22.7584	19.4795	30.7602	29.0706	31.644	29.1124	29.4783	29.1694	20.997	18.0725	32.2056	29.2493	32.8525	31.4147	30.8855	21.1969	18.1664	30.1969	32.7723	30.8936	20.8965	17.8546
linker_plate1	27.4599	28.1166	24.8586	26.8551	28.0506	30.2956	22.0531	20.9239	28.4373	26.9009	29.2073	29.0977	26.0016	28.8419	22.3646	22.1358	28.2144	29.6895	30.6118	29.3051	23.9466	23.4451	22.6907	19.4485	30.7154	28.9241	31.9502	29.2577	29.7472	29.6483	20.9788	17.9312	33.001	29.7164	32.749	31.7747	30.836	21.1762	18.0774	30.4235	32.8905	30.7382	20.8424	17.7443
linker_plate2	27.3174	28.0701	24.8023	26.9813	28.1284	30.6111	22.1633	21.5687	28.3007	26.8335	28.9774	29.1192	25.9427	28.7302	22.3793	21.7983	28.4214	29.9946	30.0849	29.1116	23.9801	23.4184	22.7329	19.5228	30.938	29.0769	31.7724	29.4571	29.511	29.0845	21.094	18.037	32.3297	29.0962	32.3276	31.3418	31.317	21.1641	18.1526	30.3237	32.9277	30.2293	20.7706	17.7549
linker_plate2	27.3769	28.1016	24.9862	27.0606	28.273	30.2213	22.0457	21.3075	28.3447	26.7343	29.0565	29.179	25.9315	28.6207	22.299	21.6754	28.1681	30.0704	30.3079	29.1065	23.9911	23.4499	22.7782	19.4369	30.8638	28.9067	31.7882	28.864	29.4026	29.478	20.966	17.9867	31.6921	29.2101	32.6695	31.072	30.7546	21.1893	18.1044	30.4254	32.9264	30.2398	20.8138	17.7035
linker_plate2	27.5707	28.168	24.8561	26.9809	28.146	30.6802	22.1789	21.2022	28.2726	26.7966	29.191	29.0397	25.9617	28.9552	22.3394	21.6671	28.3084	29.5703	30.086	29.3169	24.0839	23.4189	22.7619	19.4692	31.5103	29.2896	31.0883	29.6926	29.7896	29.3002	21.0125	17.9449	32.6246	29.2356	32.8839	31.9415	30.9964	21.2083	18.0764	30.2764	32.6473	30.8595	20.8972	17.7778
Dropped tech
reps

## Sheet: ddCt
Sample	ccl19	cox2	hamp	il8a	il8b	il10	lgp2	mxa	mxb	mxc	stat1	tlr3	ccl20	igha	ighb	irf7	cd74	saa5	cd4a	cd4b	il1b	tlr5a	tlr5b	tnfa	ly6g6f	cd8a	ighma	ighmc	infg	ighd	tlr7	rsad2
W0_C1_F1	0.139894	-0.0886573	0.264208	0.156446	0.0524505	0.238346	-0.0607936	-0.208228	-0.379323	-0.318134	0.0798348	0.0902551	0.209894	0.0136639	0.323827	0.0768099	0.068888	0.0948244	-0.0467299	0.451264	-0.441169	0.145203	0.615483	-0.0306648	-0.139553	0.268975	0.0883674	-0.00307814	0.230468	0.122906	0.0202112	-0.0243689
W0_C1_F2	0.0816595	0.157463	-0.129972	-0.107863	-0.0881252	-0.0511417	0.149845	0.0774704	0.209089	0.172155	-0.0262118	0.211983	-0.221501	-0.357071	-0.398313	0.108587	0.0315313	0.187453	-0.0736951	-0.311927	1.093	-0.0945462	-0.447395	0.279025	0.0298211	0.598065	-0.14372	-0.474701	0.224515	0.304333	0.0668631	0.0630204
W0_C1_F3	-0.221554	-0.0688062	-0.134235	-0.048583	0.0356747	-0.187204	-0.0890516	0.130758	0.170234	0.145979	-0.053623	-0.302238	0.0116069	0.343407	0.0744864	-0.185397	-0.100419	-0.282278	0.120425	-0.139337	-0.651827	-0.0506565	-0.168088	-0.248361	0.109732	-0.86704	0.0553527	0.477779	-0.454982	-0.427239	-0.0870743	-0.0386515
W0_Ctrl_Avg	4.25585e-16	-1.98915e-16	1.85037e-16	-1.249e-16	-1.75785e-16	0	-1.20274e-16	-1.4803e-16	-8.32667e-17	1.38778e-16	1.15648e-16	-1.66533e-16	4.54498e-16	1.22125e-15	1.22125e-15	4.16334e-16	1.89663e-16	-2.03541e-16	3.05311e-16	9.25186e-17	0	2.77556e-16	8.51171e-16	0	0	6.29126e-16	-6.01371e-16	-8.88178e-16	1.46179e-15	2.77556e-16	-8.88178e-16	-9.18247e-16
W2_C1_F1	-0.151724	0.112694	0.304198	0.0503229	0.556732	0.285429	0.0468461	-0.0460715	-0.253668	-0.0608482	0.035666	0.184227	0.0189114	0.11414	0.281387	0.0708875	-0.0273037	-0.116238	-0.363299	-0.0430609	-0.173059	-0.518246	0.241733	-0.140023	-0.104035	-0.651435	0.354465	0.0674781	0.528653	0.219492	0.233521	-0.557091
W2_C1_F2	-0.0781809	0.0388582	0.238841	0.0394014	-0.143205	0.00907644	0.0309127	0.0897801	0.564598	0.30332	0.0584715	0.230961	0.0199694	0.502202	0.141153	0.0521726	0.0898882	-0.0784808	0.259279	0.164643	0.0583215	-0.249559	-0.0811315	0.0754554	-0.0351526	0.17198	0.0997505	0.311299	-0.531237	0.0585647	-0.0768268	0.999516
W2_C1_F3	0.490094	0.237531	0.258955	0.270619	0.332463	0.344286	0.0562455	0.0532829	0.0393375	0.0924486	0.00303825	0.440523	0.183569	0.944856	0.229991	0.406481	0.103678	-0.590075	0.149503	0.250499	0.406347	0.186802	0.476489	0.427994	0.781781	0.0973301	0.489158	0.417165	0.174394	0.177934	0.476153	-0.658437
W2_C2_F1	-0.00175826	-0.174494	-0.458452	-0.374454	-0.213614	0.266721	0.02226	0.124238	-0.204137	-0.230226	0.146043	-0.288378	-0.225254	-0.777027	-0.670515	-0.215598	-0.0815376	1.61955	0.147309	-0.0479593	-0.137599	1.15478	-0.255565	-0.402698	-0.38827	0.078601	-0.454686	-0.344162	-0.296588	-0.601651	-0.291151	0.084812
W2_C2_F2	-0.0562337	-0.0465592	-0.126146	-0.134192	-0.307457	-0.461554	0.0964085	-0.00379573	0.0278819	0.361491	-0.0361473	-0.178402	0.136076	-0.265853	-0.104762	-0.0615438	0.049948	-0.441874	-0.332607	0.0700958	-0.194217	-0.261841	-0.118286	-0.243789	-0.246153	0.234997	-0.0280746	0.0400132	0.0339805	0.134397	-0.604928	0.812819
W2_C2_F3	-0.202197	-0.168029	-0.217396	0.148302	-0.224918	-0.443958	-0.252673	-0.217434	-0.174013	-0.466186	-0.207072	-0.388933	-0.133271	-0.518317	0.122747	-0.252399	-0.134673	-0.39288	0.139816	-0.394217	0.0402074	-0.311932	-0.263239	0.283061	-0.00817	0.068527	-0.460613	-0.491793	0.0907976	0.0112628	0.263232	-0.681619
W2_Ctrl_Avg	-5.78241e-16	0	0	-1.61908e-16	1.75785e-16	0	1.75785e-16	1.43404e-16	-4.57967e-16	3.05311e-16	-1.4803e-16	2.86808e-16	-1.66533e-16	3.14563e-16	-2.65991e-16	1.20274e-15	-1.66533e-16	-1.85037e-16	-3.42319e-16	-2.96059e-16	2.54426e-17	9.15934e-16	3.33067e-16	-1.48955e-15	-6.10334e-16	-2.54426e-16	2.40548e-16	-5.92119e-16	0	1.19436e-15	-5.55112e-16	0
W2_V1_F1	1.51503	0.281097	0.104436	0.796179	0.857906	1.02112	0.892477	0.35209	0.683798	0.587052	0.704837	0.412927	0.864459	2.07818	1.69937	0.50501	1.00238	2.8312	0.315369	0.155322	0.939838	2.40741	0.821962	0.912517	-0.267267	0.983953	0.807465	2.52616	1.21834	0.426915	-0.386361	0.295694
W2_V1_F2	1.33235	0.25585	-0.153984	0.440724	0.910082	1.31141	0.695096	0.142927	0.363219	0.321213	0.435227	0.64844	0.643117	1.54122	1.15988	0.356599	0.728628	2.206	-0.232634	-0.0139964	0.723497	1.71495	0.101055	0.67724	-0.958111	0.690208	0.467207	2.16697	1.33945	-0.0789326	-0.38755	0.712703
W2_V1_F3	0.848722	0.019759	-0.575872	-0.0292056	0.949451	0.336094	0.335593	-0.134184	0.201986	-0.275507	0.133358	0.412972	0.572572	0.860165	0.586071	0.270373	0.419731	-0.343993	-0.196152	-0.41109	0.355533	-0.256374	-0.62776	0.484435	-1.17883	0.570395	0.43858	0.427526	0.774961	-0.109833	-0.76665	0.228042
W2_V2_F1	0.842262	0.340474	0.086195	0.285725	0.270409	1.01851	0.517488	-0.0407319	0.283377	0.350726	0.100955	0.473087	0.296496	1.80504	0.951216	0.315717	0.599589	-0.518786	-0.252839	0.103982	-0.47081	-0.143424	-0.0173952	0.187553	-0.638867	0.980575	0.548587	1.39744	0.948212	0.273568	-0.497708	-0.164627
W2_V2_F2	0.403168	-0.110437	-0.382008	-0.705077	0.503683	0.107457	0.199746	-0.199998	0.270683	-0.325994	0.111864	-0.189847	0.0223475	0.231234	0.263209	-0.516499	0.305266	0.37093	0.128587	-0.681593	-0.514705	-1.04197	-1.13314	-0.519859	-1.38243	0.533969	-0.765382	-0.0823425	0.211728	-0.754618	-0.794078	0.142122
W2_V2_F3	0.658632	0.0453263	-0.190898	-0.265185	0.0343885	0.330651	-0.0897477	-0.380193	-0.230804	-0.421374	-0.294873	-0.380637	0.444415	0.969594	0.545585	-0.0848192	-0.00489081	-0.270727	0.0230853	-0.19809	-0.180003	-0.91024	-0.782986	-0.349606	-1.05849	0.543834	0.0629956	0.500253	1.08202	-0.694729	-0.754368	-0.383185
W2_VA_Avg	0.93336	0.138678	-0.185355	0.0871934	0.587653	0.687541	0.425109	-0.0433483	0.262043	0.0393526	0.198561	0.22949	0.473901	1.24757	0.867556	0.141063	0.508451	0.712438	-0.035764	-0.174244	0.142225	0.295059	-0.273045	0.232047	-0.913999	0.717156	0.259909	1.156	0.929118	-0.156272	-0.597786	0.138458
W4_C1_F1	-0.38352	-0.0198397	-0.0134954	-0.100402	-0.601681	0.185795	-0.20992	-0.317058	-0.0767801	-0.285696	0.0644665	0.0831707	0.128652	-0.275703	-0.389265	-0.0639555	-0.040465	-0.253042	0.242956	0.152777	-0.129594	0.297066	0.147734	0.0401043	-0.724756	0.205669	-0.313384	-0.402181	-0.183527	0.160621	-0.218177	-0.0517985
W4_C1_F2	0.459703	0.451386	-0.12109	-0.294782	0.0906969	0.781088	0.152588	0.0477328	0.200698	-0.000202868	-0.0582141	0.163557	0.202725	0.661397	0.152172	-0.10616	0.0792857	0.30986	0.346146	0.514213	0.554679	0.234922	-0.01962	0.350321	-0.161592	0.0815298	0.454873	0.55282	0.475515	0.594982	0.637633	-0.20489
W4_C1_F3	-0.452511	0.405627	0.201426	-0.0776904	-0.0486845	0.692333	-0.088504	0.0828789	-0.11349	0.0269826	-0.249038	-0.311996	0.11801	0.07789	0.0627515	-0.184225	0.0578468	-0.075924	-0.245264	-0.112784	0.126138	-0.186435	-0.038266	-0.0186026	0.116091	0.0858264	0.12863	0.159238	0.186026	-0.143426	0.67876	0.572195
W4_C2_F1	0.219422	-0.326497	0.171853	0.64385	0.14254	-0.941175	-0.0245115	0.065331	0.0516643	0.297875	0.00974184	0.0983275	-0.13705	-0.240446	0.452404	0.0286272	0.04223	0.101333	0.355474	-0.456604	0.0204486	-0.0163796	0.115794	-0.165596	0.36095	-0.352859	-0.305244	-0.122969	0.116719	-0.511774	-1.30483	0.654303
W4_C2_F2	-0.0955642	-0.220951	0.0894136	-0.0524317	-0.0680457	-0.196493	0.098866	0.322355	0.296844	0.261371	0.0574771	0.155912	-0.0168821	0.479277	0.612554	0.205999	0.0505702	-0.216302	-0.656713	-0.167711	-0.0106809	0.197233	0.0334748	0.107089	0.627942	-0.128069	0.379593	0.144914	-0.462526	-0.0196984	0.0417854	0.0164604
W4_C2_F3	0.25247	-0.289726	-0.328108	-0.118544	0.485174	-0.521548	0.0714815	-0.201239	-0.358936	-0.30033	0.175567	-0.188971	-0.295455	-0.702415	-0.890617	0.119715	-0.189468	0.134076	-0.0425985	0.0701095	-0.56099	-0.526406	-0.239116	-0.313315	-0.218634	0.107903	-0.344468	-0.331823	-0.132208	-0.0807039	0.164826	-0.986271
W4_Ctrl_Avg	-1.29526e-16	8.32667e-16	-7.40149e-17	1.31839e-16	-7.58652e-16	5.92119e-16	1.38778e-16	2.54426e-16	3.60822e-16	-5.73615e-16	2.68304e-16	0	0	4.62593e-16	4.44089e-16	7.17019e-16	0	2.12793e-16	0	0	3.14563e-16	-3.33067e-16	-8.88178e-16	-8.60423e-16	-2.96059e-16	-4.53341e-16	-3.05311e-16	9.4369e-16	3.70074e-17	5.48173e-16	0	1.4988e-15
W4_V1_F1	0.625609	-0.102184	0.32719	0.0189342	-0.456686	1.21663	-0.0500242	-0.0613004	-0.07215	0.0462382	0.0337178	0.00779613	-0.535981	0.19557	0.407918	-0.0369474	0.0798391	-0.190842	-0.201249	-0.212241	-0.134497	-0.173369	0.714706	0.453124	1.13188	-0.105292	0.444813	0.0679708	0.107092	-0.714235	-0.478899	-1.04171
W4_V1_F2	-0.0423867	-0.201649	0.208566	-0.156038	0.23595	1.10179	-0.293185	-0.317591	-0.331751	-0.244202	-0.380501	-0.144909	-0.269231	0.355666	0.544612	-0.0797203	-0.15381	-0.511986	-0.702592	-0.382324	0.313709	-0.0343075	-0.320316	0.52602	0.17073	-0.488514	-0.319097	0.272097	0.211769	-0.455864	-0.49335	-1.60162
W4_V1_F3	0.300638	-0.298931	-0.054815	-0.123284	0.0325135	0.39136	-0.398039	-0.384546	-0.361633	-0.468098	-0.150118	-0.273139	-0.716502	0.180132	0.1002	0.0178383	-0.384224	-0.211507	0.53822	0.306084	-0.779315	-0.236615	0.467886	0.409923	-0.757229	0.121188	0.29568	-0.163588	0.00986327	-0.312733	-0.281489	-0.343114
W4_V2_F1	0.53685	-0.0224877	0.395364	0.543524	0.185103	1.16795	0.0315693	0.475518	1.05356	1.32089	-0.023241	-0.0308487	-0.592186	0.653784	0.522821	-0.0689298	-0.50401	-0.335912	0.35	0.0348824	0.274144	0.154513	0.19669	0.110169	0.189346	0.290886	0.074592	0.506036	-0.196885	0.147214	0.44615	2.17606
W4_V2_F2	-0.372437	-0.531221	0.143668	0.277559	-0.335264	0.427537	-0.388401	-0.467206	-0.271333	-0.128304	-0.0429328	-0.299724	-0.715549	0.497549	0.626648	-0.291445	-0.745931	-0.519733	0.605371	0.311945	-0.609865	-0.14896	0.0114116	0.173002	-0.957423	0.258593	-0.0784791	0.246999	-0.621539	-0.0442366	-0.131798	0.0927587
W4_V2_F3	0.41069	0.339091	0.244644	0.601706	0.614333	1.3588	-0.0084548	-0.0229061	-0.135156	0.201311	0.162686	0.337737	-0.127621	0.514366	0.624852	0.360704	-0.0157044	-0.11142	0.308346	0.191241	0.765057	0.478149	0.512258	0.652251	0.509928	0.154162	0.0347112	0.769203	0.591854	0.504282	0.409678	0.981388
W4_VA_Avg	0.24316	-0.13623	0.210769	0.193734	0.0459916	0.944012	-0.184422	-0.129672	-0.0197443	0.121306	-0.0667315	-0.0671813	-0.492845	0.399511	0.471175	-0.0164166	-0.287307	-0.313567	0.149683	0.041598	-0.0284611	0.00656846	0.263773	0.387415	0.0478726	0.0385036	0.07537	0.28312	0.0170255	-0.145929	-0.0882848	0.0439598

## Sheet: RQ
Sample	ccl19	cox2	hamp	il8a	il8b	il10	lgp2	mxa	mxb	mxc	stat1	tlr3	ccl20	igha	ighb	irf7	cd74	saa5	cd4a	cd4b	il1b	tlr5a	tlr5b	tnfa	ly6g6f	cd8a	ighma	ighmc	infg	ighd	tlr7	rsad2
W0_C1_F1	1.28266	3.88231	1.35319	1.87265	1.34351	3.60606	1.06422	1.02303	1.17322	1.21853	1.08872	1.29726	1.2869	1.27532	1.59824	1.16989	1.1306	1.29914	1.5107	1.86823	1.17057	3.30459	1.96124	1.47684	1.727	2.08141	1.30305	1.34743	1.56791	1.42581	13.4405	4.11102
W0_C1_F2	1.22697	4.56266	1.03805	1.54486	1.21113	2.95287	1.20804	1.21627	1.70613	1.65653	1.01702	1.39043	1	1	1	1.19315	1.09631	1.37525	1.48678	1.12625	3.32408	2.81538	1	1.80287	1.91945	2.56451	1.12022	1	1.5585	1.59423	13.7867	4.32301
W0_C1_F3	1	3.88841	1.03212	1.60307	1.31312	2.68714	1.04676	1.25706	1.66617	1.63093	1	1	1.14644	1.57021	1.35384	1	1	1	1.67035	1.248	1	2.86148	1.18609	1.27477	2.01176	1	1.26728	1.81552	1	1	12.4353	4.00278
W0_Ctrl_Avg	1.16988	4.11112	1.14112	1.67353	1.28925	3.08202	1.10634	1.16545	1.51517	1.50199	1.03525	1.22923	1.14445	1.28184	1.31736	1.12101	1.07564	1.2248	1.55594	1.41416	1.83155	2.99382	1.38244	1.51816	1.88607	1.88197	1.23019	1.38765	1.37547	1.34001	13.2208	4.1456
W2_C1_F1	2.17943	1.7791	1.84348	1.75673	2.90712	1.81524	1.19873	1.23078	1.00126	1.29617	1.43882	1.75781	2.02263	6.94089	6.03918	1.87607	3.28661	1.74719	1.484	1.9785	1.64034	1.83634	2.46416	1.47754	2.7784	6.58294	2.08448	5.20995	6.62984	6.14409	7.25404	1.97486
W2_C1_F2	2.30912	1.71202	1.78031	1.7668	1.82251	1.52337	1.18491	1.34069	1.72782	1.65052	1.46094	1.82275	2.0274	8.89364	5.50018	1.85683	3.5375	1.78259	2.17839	2.27747	1.92616	2.2057	2.01175	1.70051	2.91088	11.1918	1.77703	6.09113	3.35875	5.56086	5.95824	5.78243
W2_C1_F3	3.37653	1.96944	1.80819	2.08184	2.53077	1.91128	1.20485	1.30911	1.21591	1.43311	1.41059	2.07581	2.22856	11.8871	5.8449	2.29356	3.59282	1.27126	2.0377	2.42582	2.45961	2.97608	2.87358	2.1405	4.88865	10.6968	2.28863	3.77007	5.31312	6.01755	8.55198	1.8753
W2_C2_F1	2.38656	1.442	1.10584	1.2907	1.69701	1.77575	1.18168	1.35949	1.01715	1.14614	1.53219	1.2801	1.75827	3.84541	3.22531	1.58148	3.0989	5.49508	2.02523	1.95592	1.66367	5.59041	1.78864	1.24094	2.31391	10.4618	1.2341	4.00833	3.87403	3.63085	5.13221	3.02227
W2_C2_F2	2.32434	1.59626	1.38923	1.54739	1.61187	1.10235	1.23395	1.26359	1.20652	1.70458	1.3768	1.39368	2.18331	5.31359	4.61336	1.73771	3.34345	1.35716	1.51214	2.14273	1.9421	2.19249	1.96463	1.38583	2.54684	11.6538	1.63729	5.1331	4.8403	5.84329	4.24959	5.11975
W2_C2_F3	2.10533	1.46496	1.30555	1.87904	1.70188	1.11315	1	1.10659	1.05851	1	1.23828	1.21815	1.85256	4.5772	5.41503	1.54645	3.02254	1.43497	2.01895	1.56844	1.89929	2.1114	1.78809	1.93868	2.94833	10.4194	1.23252	3.65945	4.98857	5.37989	7.38817	1.81234
W2_Ctrl_Avg	2.44689	1.66063	1.53877	1.72042	2.04519	1.54019	1.16735	1.26837	1.20453	1.37175	1.4096	1.59138	2.01212	6.90964	5.10633	1.81535	3.31363	2.18138	1.87607	2.05814	1.92186	2.81873	2.14848	1.64733	3.0645	10.1677	1.70901	4.64534	4.8341	5.42942	6.42237	3.26449
W2_V1_F1	6.47084	1.94377	1.58806	2.8643	3.48119	2.90876	1.99034	1.57078	1.83305	1.95319	2.16852	2.02081	3.35854	24.3064	14.8237	2.44484	6.38808	12.312	2.24632	2.21	3.40245	12.7644	3.52537	2.86744	2.48574	18.5402	2.7557	24.3206	10.2148	6.93503	4.79287	3.4356
W2_V1_F2	5.66096	1.87766	1.32413	2.19646	3.54972	3.48574	1.7731	1.37439	1.46109	1.62388	1.83038	2.32251	2.94812	17.1587	10.4594	2.23657	5.30431	8.07786	1.60428	1.97553	2.93801	8.02408	2.23191	2.46577	1.60702	15.3769	2.21661	19.4068	11.0584	5.03823	4.79556	4.58557
W2_V1_F3	4.09378	1.58941	1	1.57763	3.63297	1.80959	1.43053	1.15641	1.30926	1.10117	1.51802	1.98981	2.83244	10.9682	7.17711	2.12424	4.25974	1.4392	1.63776	1.50202	2.25777	2.11382	1.39842	2.16429	1.39231	14.1719	2.1646	6.46889	7.63605	4.91983	3.7348	3.25498
W2_V2_F1	4.12486	2.01549	1.56434	1.99868	2.31919	2.89335	1.5947	1.22912	1.39353	1.66196	1.49241	2.08291	2.41028	20.3138	9.12617	2.18625	4.84222	1.28799	1.58238	2.12669	1.297	2.29514	2.06489	1.79477	1.96884	18.5415	2.3389	11.9695	8.60177	6.30839	4.47572	2.52239
W2_V2_F2	3.07267	1.47194	1.14586	1	2.71105	1.56824	1.31871	1.1122	1.3771	1.07054	1.50023	1.35576	2.04794	7.29248	5.82112	1.32567	3.93734	2.32434	1.9993	1.25863	1.25411	1.25198	1.01601	1.13737	1.22527	13.8651	1	4.69612	5.31728	3.27771	3.68139	3.08969
W2_V2_F3	3.5697	1.59605	1.27598	1.32018	1.91825	1.78291	1.11253	1	1	1.0147	1.17361	1.2085	2.62647	11.7386	6.97234	1.71657	3.18424	1.50563	1.87309	1.73164	1.57069	1.36465	1.26739	1.26716	1.50323	13.9468	1.70227	6.7749	9.32292	3.39893	3.76852	2.14612
W2_VA_Avg	4.4988	1.74905	1.31639	1.82621	2.9354	2.4081	1.53665	1.24048	1.39567	1.40424	1.61386	1.83005	2.70396	15.2964	9.06332	2.00569	4.65265	4.49116	1.82386	1.80075	2.12	4.63567	1.91733	1.94947	1.69707	15.7404	2.02968	12.2728	8.69187	4.97969	4.20814	3.17239
W4_C1_F1	3.83833	1.43274	1.70161	1.14252	1	2.1191	1.40029	1.40598	1.47842	1.21253	1.77161	1.32603	3.64332	15.7234	19.1563	1.87477	7.42675	1.558	1.7739	1.50181	2.03844	1.71815	2.23565	1.24698	1.01813	30.9587	1.73291	13.9536	11.0692	6.14038	2.01471	2.44887
W4_C1_F2	6.94651	2.07501	1.63399	1.04805	1.67614	3.26958	1.73105	1.77291	1.82106	1.48858	1.65176	1.42423	3.78166	29.3853	27.6578	1.82439	8.30573	2.34365	1.89902	1.95736	3.34979	1.69438	2.03656	1.54654	1.46927	28.9803	2.88053	25.7097	17.2047	8.1795	3.55355	2.46448
W4_C1_F3	3.76154	1.99128	2.00734	1.20635	1.50984	3.05718	1.49877	1.81152	1.4819	1.51501	1.46856	1.04886	3.59193	20.1675	26.1357	1.73912	8.20698	1.81245	1.31986	1.29027	2.50195	1.27662	2.01168	1.21975	1.75234	29.0861	2.33795	20.0783	14.2867	5.1309	3.6551	3.45655
W4_C2_F1	5.74538	1.16459	1.92764	1.92507	1.66986	1	1.56042	1.77976	1.61345	1.77101	1.71194	1.34161	3.11461	16.0747	32.944	1.98045	7.84689	1.97564	1.89873	1	2.25195	1.38925	2.1875	1.09085	2.01933	21.6133	1.73829	16.6116	13.4069	4.01049	1	4.31136
W4_C2_F2	4.75861	1.28929	1.861	1.22383	1.48589	1.68306	1.67812	2.09508	1.92192	1.74948	1.76968	1.40736	3.32246	25.9836	37.0348	2.1965	8.0853	1.63334	1.02349	1.23776	2.26554	1.64214	2.09913	1.31764	2.41493	25.2808	2.73748	19.8444	9.36293	5.53794	2.41925	2.87061
W4_C2_F3	5.94124	1.21339	1.40124	1.15229	2.14233	1.34059	1.65448	1.51631	1.24482	1.214	1.9035	1.12439	2.83322	12.0294	13.9743	2.09195	6.80564	2.04725	1.49066	1.43583	1.53967	1	1.75776	1	1.40741	29.209	1.70644	14.6387	11.4974	5.29248	2.59321	1.41309
W4_Ctrl_Avg	5.16527	1.52772	1.75547	1.28302	1.58068	2.07825	1.58719	1.73026	1.59359	1.49177	1.71284	1.27875	3.3812	19.894	26.1505	1.9512	7.77955	1.89505	1.56761	1.40384	2.32456	1.45342	2.05471	1.23696	1.68023	27.5214	2.18893	18.4727	12.8046	5.71528	2.5393	2.82749
W4_V1_F1	7.42935	1.33496	2.11057	1.22297	1.08983	4.17824	1.542	1.64539	1.47715	1.49777	1.73755	1.25969	2.47329	21.184	31.8275	1.90873	7.96037	1.60621	1.34789	1.16755	2.00761	1.77622	3.18783	1.61592	3.27625	25.2017	2.80017	18.6779	13.2459	3.50846	1.68951	1.32483
W4_V1_F2	5.15318	1.39206	2.09622	1.21902	1.94115	4.20883	1.31526	1.42068	1.32027	1.29898	1.35832	1.19139	2.83026	24.7057	36.4564	1.84246	7.3994	1.4038	1	1.11444	2.96363	2.17687	1.70775	1.76492	1.84277	20.5747	1.79476	21.8585	14.9023	4.28018	1.75927	1
W4_V1_F3	6.07683	1.19095	1.66314	1.13363	1.55367	2.44467	1.24837	1.34788	1.23044	1.08031	1.55134	1.05655	2.20953	21.2513	26.425	1.96598	5.95194	1.61872	2.12778	1.66991	1.31782	1.50132	2.7446	1.58541	1	29.4287	2.57269	16.2523	12.5919	4.56245	1.94226	2.19444
W4_V2_F1	7.17732	1.45996	2.25761	1.8276	1.74608	4.15246	1.61025	2.29461	3.13275	3.44326	1.67836	1.23981	2.37302	28.9754	34.8217	1.86497	5.52273	1.49746	1.89654	1.40729	2.72887	1.04406	2.32001	1.31473	1.82125	32.8544	2.23567	24.7985	11.0386	6.13553	3.12591	12.5052
W4_V2_F2	3.84456	1	1.87717	1.47456	1.19157	2.47615	1.25481	1.27845	1.30023	1.34061	1.65426	1.03517	2.21002	25.945	36.9005	1.63181	4.62284	1.30495	2.21372	1.67469	1.4775	1.61183	2.05173	1.35987	1.33957	32.0262	2.01566	20.9896	8.34444	5.40293	2.13725	2.9577
W4_V2_F3	6.60369	1.87382	2.04514	1.9038	2.34282	4.72039	1.57414	1.6926	1.44682	1.6824	1.8878	1.58153	3.11946	26.533	37.2683	2.41293	7.70343	1.74666	1.85223	1.57109	3.83955	3.38821	2.84462	1.87035	2.23959	30.2521	2.19063	29.3792	18.4742	7.7185	3.06693	5.56097
W4_VA_Avg	6.04749	1.37529	2.00831	1.4636	1.64419	3.69679	1.42414	1.61327	1.65128	1.72389	1.6446	1.22736	2.53593	24.7658	33.9499	1.93781	6.52678	1.52963	1.73969	1.43416	2.38916	1.91642	2.47609	1.5852	1.9199	28.3896	2.26826	21.9927	13.0996	5.26801	2.28685	4.25719
